# Supplementary material for: Investigation of the Multi-Target Mechanism of Guanxin-Shutong Capsule in Cerebrovascular Diseases: A Systems Pharmacology and Experimental Assessment
Source: Front Pharmacol. 2021 May 13;12:650770. doi: 10.3389/fphar.2021.650770 (PMC8155632; doi:10.3389/fphar.2021.650770)
Supplement: Supplementary file 1 [file Table2.XLSX]

## Sheet: All
Supplementary Table S2 | Potential targets of 15 bioactive components in GXSTC
Herb_name	MolId	MolName	Target Name	Gene Symbol	Uniprot ID	Gene ID	Source
Choerospondiatis fructus	MOL000105	Protocatechuic acid	Alcohol dehydrogenase 1C	ADH1C	P00326	126	TCMSP
Choerospondiatis fructus	MOL000105	Protocatechuic acid	Amine oxidase [flavin-containing] B	MAOB	P27338	4129	TCMSP
Choerospondiatis fructus	MOL000105	Protocatechuic acid	Arachidonate 5-lipoxygenase	ALOX5	P09917	240	TCMSP
Choerospondiatis fructus	MOL000105	Protocatechuic acid	Prostaglandin G/H synthase 1	PTGS1	P23219	5742	TCMSP
Choerospondiatis fructus	MOL000105	Protocatechuic acid	Prostaglandin G/H synthase 2	PTGS2	P35354	5743	TCMSP
Choerospondiatis fructus	MOL000105	Protocatechuic acid	Protein kinase C alpha type	PRKCA	P17252	5578	TCMSP
Choerospondiatis fructus	MOL000105	Protocatechuic acid	Protein kinase C beta type	PRKCB	P05771	5579	TCMSP
Choerospondiatis fructus	MOL000105	Protocatechuic acid	Protein kinase C gamma type	PRKCG	P05129	5582	TCMSP
Choerospondiatis fructus	MOL000105	Protocatechuic acid	Protein kinase C zeta type	PRKCZ	Q05513	5590	TCMSP
Choerospondiatis fructus	MOL000105	Protocatechuic acid	Trypsin-3	PRSS3	P35030	5646	TCMSP
Choerospondiatis fructus	MOL000105	Protocatechuic acid	Carbonic anhydrase I	CA1	P00915	759	SwissTargetPrediction
Choerospondiatis fructus	MOL000105	Protocatechuic acid	Carbonic anhydrase II	CA2	P00918	760	SwissTargetPrediction
Choerospondiatis fructus	MOL000105	Protocatechuic acid	Carbonic anhydrase IV	CA4	P22748	762	SwissTargetPrediction
Choerospondiatis fructus	MOL000105	Protocatechuic acid	Carbonic anhydrase IX	CA9	Q16790	768	SwissTargetPrediction
Choerospondiatis fructus	MOL000105	Protocatechuic acid	Carbonic anhydrase VI	CA6	P23280	765	SwissTargetPrediction
Choerospondiatis fructus	MOL000105	Protocatechuic acid	Carbonic anhydrase VII	CA7	P43166	766	SwissTargetPrediction
Choerospondiatis fructus	MOL000105	Protocatechuic acid	Carbonic anhydrase XII	CA12	O43570	771	SwissTargetPrediction
Choerospondiatis fructus	MOL000105	Protocatechuic acid	Carbonic anhydrase XIV	CA14	Q9ULX7	23632	SwissTargetPrediction
Choerospondiatis fructus	MOL001452	Protocatechualdehyde	Alcohol dehydrogenase 1C	ADH1C	P00326	126	TCMSP
Choerospondiatis fructus	MOL001452	Protocatechualdehyde	Gamma-aminobutyric acid receptor subunit alpha-1	GABRA1	P14867	2554	TCMSP
Choerospondiatis fructus	MOL001452	Protocatechualdehyde	Muscarinic acetylcholine receptor M1	CHRM1	P11229	1128	TCMSP
Choerospondiatis fructus	MOL001452	Protocatechualdehyde	Muscarinic acetylcholine receptor M2	CHRM2	P08172	1129	TCMSP
Choerospondiatis fructus	MOL001452	Protocatechualdehyde	Muscarinic acetylcholine receptor M3	CHRM3	P20309	1131	TCMSP
Choerospondiatis fructus	MOL001452	Protocatechualdehyde	Neuronal acetylcholine receptor protein, alpha-7 chain	CHRNA7	P36544	1139	TCMSP
Choerospondiatis fructus	MOL001452	Protocatechualdehyde	Ornithine decarboxylase	ODC1	P11926	4953	TCMSP
Choerospondiatis fructus	MOL000513	Gallic acid	Amine oxidase [flavin-containing] B	MAOB	P27338	4129	TCMSP
Choerospondiatis fructus	MOL000513	Gallic acid	Caspase-3	CASP3	P42574	836	TCMSP, Stitch
Choerospondiatis fructus	MOL000513	Gallic acid	Caspase-9	CASP9	P55211	842	TCMSP
Choerospondiatis fructus	MOL000513	Gallic acid	Cellular tumor antigen p53	TP53	P04637	7157	TCMSP
Choerospondiatis fructus	MOL000513	Gallic acid	Cytochrome P450 3A43	CYP3A43	Q9HB55	64816	TCMSP
Choerospondiatis fructus	MOL000513	Gallic acid	DNA topoisomerase II	TOP2A	P11388	7153	TCMSP
Choerospondiatis fructus	MOL000513	Gallic acid	Fatty acid synthase	FASN	P49327	2194	TCMSP
Choerospondiatis fructus	MOL000513	Gallic acid	Heat shock protein HSP 90	HSP90	P07900	3320	TCMSP
Choerospondiatis fructus	MOL000513	Gallic acid	Microsomal glutathione S-transferase 1	MGST1	P10620	4257	TCMSP
Choerospondiatis fructus	MOL000513	Gallic acid	Progesterone receptor	PGR	P06401	5241	TCMSP
Choerospondiatis fructus	MOL000513	Gallic acid	Prostaglandin G/H synthase 1	PTGS1	P23219	5742	TCMSP
Choerospondiatis fructus	MOL000513	Gallic acid	Prostaglandin G/H synthase 2	PTGS2	P35354	5743	TCMSP
Choerospondiatis fructus	MOL000513	Gallic acid	Tumor necrosis factor ligand superfamily member 6	TNFSF6	P48023	356	TCMSP
Choerospondiatis fructus	MOL000513	Gallic acid	Alpha-(1,3)-fucosyltransferase 7	FUT7	Q11130	2529	SwissTargetPrediction
Choerospondiatis fructus	MOL000513	Gallic acid	Carbonic anhydrase I	CA1	P00915	759	SwissTargetPrediction
Choerospondiatis fructus	MOL000513	Gallic acid	Carbonic anhydrase II	CA2	P00918	760	SwissTargetPrediction
Choerospondiatis fructus	MOL000513	Gallic acid	Carbonic anhydrase III	CA3	P07451	761	SwissTargetPrediction
Choerospondiatis fructus	MOL000513	Gallic acid	Carbonic anhydrase IV	CA4	P22748	762	SwissTargetPrediction
Choerospondiatis fructus	MOL000513	Gallic acid	Carbonic anhydrase IX	CA9	Q16790	768	SwissTargetPrediction
Choerospondiatis fructus	MOL000513	Gallic acid	Carbonic anhydrase VA	CA5A	P35218	763	SwissTargetPrediction
Choerospondiatis fructus	MOL000513	Gallic acid	Carbonic anhydrase VB	CA5B	Q9Y2D0	11238	SwissTargetPrediction
Choerospondiatis fructus	MOL000513	Gallic acid	Carbonic anhydrase VI	CA6	P23280	765	SwissTargetPrediction
Choerospondiatis fructus	MOL000513	Gallic acid	Carbonic anhydrase VII	CA7	P43166	766	SwissTargetPrediction
Choerospondiatis fructus	MOL000513	Gallic acid	Carbonic anhydrase XII	CA12	O43570	771	SwissTargetPrediction
Choerospondiatis fructus	MOL000513	Gallic acid	Carbonic anhydrase XIII	CA13	Q8N1Q1	377677	SwissTargetPrediction
Choerospondiatis fructus	MOL000513	Gallic acid	Carbonic anhydrase XIV	CA14	Q9ULX7	23632	SwissTargetPrediction
Choerospondiatis fructus	MOL000513	Gallic acid	72 kDa type IV collagenase	MMP2	P08253	4313	Stitch
Choerospondiatis fructus	MOL000513	Gallic acid	Eukaryotic translation initiation factor 2-alpha kinase 3	EIF2AK3	Q9NZJ5	9451	Stitch
Choerospondiatis fructus	MOL000513	Gallic acid	Multidrug resistance protein 1	ABCB1	P08183	5243	Stitch
Choerospondiatis fructus	MOL000513	Gallic acid	Plasminogen activator inhibitor 1 (PAI) (PAI-1) (Endothelial plasminogen activator inhibitor) (Serpin E1)	SERPINE1	P05121	5054	Stitch
Choerospondiatis fructus	MOL000513	Gallic acid	Serine-protein kinase ATM	ATM	Q13315	472	Stitch
Choerospondiatis fructus	MOL000513	Gallic acid	Trans-acting T-cell-specific transcription factor GATA-3	GATA3	P23771	2625	Stitch
Choerospondiatis fructus	MOL000513	Gallic acid	Transcription factor AP-1	JUN	P05412	3725	Stitch
Choerospondiatis fructus	MOL000513	Gallic acid	Tyrosinase	TYR	P14679	7299	Stitch
Choerospondiatis fructus	MOL000513	Gallic acid	UDP-glucuronosyltransferase 2B17	UGT2B17	O75795	7367	Stitch
Choerospondiatis fructus	MOL001002	Ellagic acid	72 kDa type IV collagenase	MMP2	P08253	4313	TCMSP
Choerospondiatis fructus	MOL001002	Ellagic acid	Androgen receptor	AR	P10275	367	TCMSP
Choerospondiatis fructus	MOL001002	Ellagic acid	Cell division protein kinase 2	CDK2	P24941	1017	TCMSP
Choerospondiatis fructus	MOL001002	Ellagic acid	Cyclin-dependent kinase inhibitor 1	CDKN1A	P38936	1026	TCMSP
Choerospondiatis fructus	MOL001002	Ellagic acid	Estrogen receptor	ESR1	P03372	2099	TCMSP
Choerospondiatis fructus	MOL001002	Ellagic acid	Glutathione S-transferase A1	GSTA1	P08263	2938	TCMSP
Choerospondiatis fructus	MOL001002	Ellagic acid	Glutathione S-transferase A2	GSTA2	P09210	2939	TCMSP
Choerospondiatis fructus	MOL001002	Ellagic acid	Glutathione S-transferase Mu 1	GSTM1	P09488	2944	TCMSP
Choerospondiatis fructus	MOL001002	Ellagic acid	Glutathione S-transferase Mu 2	GSTM2	P28161	2946	TCMSP
Choerospondiatis fructus	MOL001002	Ellagic acid	Glutathione S-transferase P	GSTP1	P09211	2950	TCMSP
Choerospondiatis fructus	MOL001002	Ellagic acid	Heat shock protein HSP 90	HSP90	P07900	3320	TCMSP
Choerospondiatis fructus	MOL001002	Ellagic acid	Insulin-like growth factor II	IGF2	P01344	3481	TCMSP
Choerospondiatis fructus	MOL001002	Ellagic acid	Interleukin-8	IL8	P10145	3576	TCMSP
Choerospondiatis fructus	MOL001002	Ellagic acid	Matrix metalloproteinase-9	MMP9	P14780	4318	TCMSP
Choerospondiatis fructus	MOL001002	Ellagic acid	NF-kappa-B inhibitor alpha	NFKBIA	P25963	4792	TCMSP
Choerospondiatis fructus	MOL001002	Ellagic acid	Progesterone receptor	PGR	P06401	5241	TCMSP
Choerospondiatis fructus	MOL001002	Ellagic acid	Protein kinase C beta type	PRKCB	P05771	5579	TCMSP
Choerospondiatis fructus	MOL001002	Ellagic acid	Transcription factor p65	RELA	Q04206	5970	TCMSP
Choerospondiatis fructus	MOL001002	Ellagic acid	Vascular endothelial growth factor A	VEGFA	P15692	7422	TCMSP
Choerospondiatis fructus	MOL001002	Ellagic acid	Glutathione reductase	GSR	P00390	2936	SwissTargetPrediction
Choerospondiatis fructus	MOL001002	Ellagic acid	Carbonic anhydrase 2	CA2	P00918	760	Stitch
Choerospondiatis fructus	MOL001002	Ellagic acid	Casein kinase II subunit alpha	CSNK2A1	P68400	1457	Stitch
Choerospondiatis fructus	MOL001002	Ellagic acid	Coagulation factor XII	F12	P00748	2161	Stitch
Choerospondiatis fructus	MOL001002	Ellagic acid	Interleukin-4 (IL-4)	IL4	P05112	3565	Stitch
Choerospondiatis fructus	MOL001002	Ellagic acid	Nitric oxide synthase, endothelial	NOS3	P29474	4846	Stitch
Choerospondiatis fructus	MOL001002	Ellagic acid	Squalene monooxygenase	SQLE	Q14534	6713	Stitch
Choerospondiatis fructus	MOL001002	Ellagic acid	Tyrosinase	TYR	P14679	7299	Stitch
Choerospondiatis fructus	MOL001002	Ellagic acid	Tyrosine-protein kinase SYK	SYK	P43405	6850	Stitch
Choerospondiatis fructus	MOL001002	Ellagic acid	Nucleoside diphosphate kinase B (NDK B)	NME2	P22392	654364	Stitch
Choerospondiatis fructus	MOL000748	5-Hydroxymethylfurfural	Alcohol dehydrogenase 1B	ADH1B	P00325	125	TCMSP
Choerospondiatis fructus	MOL000748	5-Hydroxymethylfurfural	Dipeptidyl peptidase IV	DPP4	P27487	1803	TCMSP
Choerospondiatis fructus	MOL000748	5-Hydroxymethylfurfural	Gamma-aminobutyric acid receptor subunit alpha-1	GABRA1	P14867	2554	TCMSP
Choerospondiatis fructus	MOL000748	5-Hydroxymethylfurfural	Gamma-aminobutyric-acid receptor subunit alpha-6	GABRA6	Q16445	2559	TCMSP
Choerospondiatis fructus	MOL000748	5-Hydroxymethylfurfural	Glutamate receptor 2	GRIA2	P42262	2891	TCMSP
Choerospondiatis fructus	MOL000748	5-Hydroxymethylfurfural	Ig gamma-1 chain C region	IGHG1	P01857	3500	TCMSP
Choerospondiatis fructus	MOL000748	5-Hydroxymethylfurfural	Muscarinic acetylcholine receptor M2	CHRM2	P08172	1129	TCMSP
Choerospondiatis fructus	MOL000748	5-Hydroxymethylfurfural	Prostaglandin G/H synthase 1	PTGS1	P23219	5742	TCMSP
Choerospondiatis fructus	MOL000748	5-Hydroxymethylfurfural	Prostaglandin G/H synthase 2	PTGS2	P35354	5743	TCMSP
Choerospondiatis fructus	MOL000748	5-Hydroxymethylfurfural	Hemoglobin subunit beta (Beta-globin)	HBB	P68871	3043	Stitch
Choerospondiatis fructus	MOL000748	5-Hydroxymethylfurfural	Sulfotransferase 1A1 (ST1A1)	SULT1A1	P50225	6817	Stitch
Choerospondiatis fructus	MOL000748	5-Hydroxymethylfurfural	Sulfotransferase 1A2 (ST1A2)	SULT1A2	P50226	6799	Stitch
Choerospondiatis fructus	MOL000748	5-Hydroxymethylfurfural	Hemoglobin subunit alpha	HBA2	P69905	3040	Stitch
Radix Salviae miltiorrhizae	MOL007154	Tanshinone IIA	Acetylcholinesterase	ACHE	P22303	43	TCMSP
Radix Salviae miltiorrhizae	MOL007154	Tanshinone IIA	Activator of 90 kDa heat shock protein ATPase homolog 1	AHSA1	O95433	10598	TCMSP
Radix Salviae miltiorrhizae	MOL007154	Tanshinone IIA	Alpha-1A adrenergic receptor	ADRA1A	P35348	148	TCMSP
Radix Salviae miltiorrhizae	MOL007154	Tanshinone IIA	Apoptosis regulator Bcl-2	BCL2	P10415	596	TCMSP
Radix Salviae miltiorrhizae	MOL007154	Tanshinone IIA	Beta-2 adrenergic receptor	ADRB2	P07550	154	TCMSP
Radix Salviae miltiorrhizae	MOL007154	Tanshinone IIA	Calcitonin receptor	CALCR	P30988	799	TCMSP
Radix Salviae miltiorrhizae	MOL007154	Tanshinone IIA	Caspase-3	CASP3	P42574	836	TCMSP
Radix Salviae miltiorrhizae	MOL007154	Tanshinone IIA	Cellular tumor antigen p53	TP53	P04637	7157	TCMSP
Radix Salviae miltiorrhizae	MOL007154	Tanshinone IIA	Cyclin-dependent kinase inhibitor 1	CDKN1A	P38936	1026	TCMSP
Radix Salviae miltiorrhizae	MOL007154	Tanshinone IIA	Cytochrome P450 1A1	CYP1A1	P04798	1543	TCMSP
Radix Salviae miltiorrhizae	MOL007154	Tanshinone IIA	Cytochrome P450 1A2	CYP1A2	P05177	1544	TCMSP
Radix Salviae miltiorrhizae	MOL007154	Tanshinone IIA	Cytochrome P450 3A4	CYP3A4	P08684	1576	TCMSP
Radix Salviae miltiorrhizae	MOL007154	Tanshinone IIA	Delta-type opioid receptor	OPRD1	P41143	4985	TCMSP
Radix Salviae miltiorrhizae	MOL007154	Tanshinone IIA	Endothelin-1	EDN3	P14138	1908	TCMSP
Radix Salviae miltiorrhizae	MOL007154	Tanshinone IIA	Endothelin-1 receptor	EDNRA	P25101	1909	TCMSP
Radix Salviae miltiorrhizae	MOL007154	Tanshinone IIA	Endothelin-converting enzyme 1	ECE1	P42892	1889	TCMSP
Radix Salviae miltiorrhizae	MOL007154	Tanshinone IIA	Fatty acid synthase	FASN	P49327	2194	TCMSP
Radix Salviae miltiorrhizae	MOL007154	Tanshinone IIA	Integrin beta-3	ITGB3	P05106	3690	TCMSP
Radix Salviae miltiorrhizae	MOL007154	Tanshinone IIA	Matrix metalloproteinase-9	MMP9	P14780	4318	TCMSP
Radix Salviae miltiorrhizae	MOL007154	Tanshinone IIA	Muscarinic acetylcholine receptor M1	CHRM1	P11229	1128	TCMSP
Radix Salviae miltiorrhizae	MOL007154	Tanshinone IIA	Muscarinic acetylcholine receptor M2	CHRM2	P08172	1129	TCMSP
Radix Salviae miltiorrhizae	MOL007154	Tanshinone IIA	Muscarinic acetylcholine receptor M3	CHRM3	P20309	1131	TCMSP
Radix Salviae miltiorrhizae	MOL007154	Tanshinone IIA	Muscarinic acetylcholine receptor M4	CHRM4	P08173	1132	TCMSP
Radix Salviae miltiorrhizae	MOL007154	Tanshinone IIA	Muscarinic acetylcholine receptor M5	CHRM5	P08912	1133	TCMSP
Radix Salviae miltiorrhizae	MOL007154	Tanshinone IIA	Mu-type opioid receptor	OPRM1	P35372	4988	TCMSP
Radix Salviae miltiorrhizae	MOL007154	Tanshinone IIA	Myc proto-oncogene protein	MYC	P01106	4609	TCMSP
Radix Salviae miltiorrhizae	MOL007154	Tanshinone IIA	NF-kappa-B inhibitor alpha	NFKBIA	P25963	4792	TCMSP
Radix Salviae miltiorrhizae	MOL007154	Tanshinone IIA	Nuclear receptor coactivator 1	NCOA1	Q15788	8648	TCMSP
Radix Salviae miltiorrhizae	MOL007154	Tanshinone IIA	Nuclear receptor subfamily 1 group I member 2	NR1I2	O75469	8856	TCMSP
Radix Salviae miltiorrhizae	MOL007154	Tanshinone IIA	Nucleophosmin	NPM1	P06748	4869	TCMSP
Radix Salviae miltiorrhizae	MOL007154	Tanshinone IIA	Poly [ADP-ribose] polymerase 4	PARP4	Q9UKK3	143	TCMSP
Radix Salviae miltiorrhizae	MOL007154	Tanshinone IIA	Prostaglandin G/H synthase 2	PTGS2	P35354	5743	TCMSP
Radix Salviae miltiorrhizae	MOL007154	Tanshinone IIA	Proto-oncogene c-Fos	FOS	P01100	2353	TCMSP
Radix Salviae miltiorrhizae	MOL007154	Tanshinone IIA	Retinoic acid receptor RXR-alpha	RXRA	P19793	6256	TCMSP
Radix Salviae miltiorrhizae	MOL007154	Tanshinone IIA	Sodium channel protein type 5 subunit alpha	SCN5A	Q14524	6331	TCMSP
Radix Salviae miltiorrhizae	MOL007154	Tanshinone IIA	Transcription factor AP-1	JUN	P05412	3725	TCMSP
Radix Salviae miltiorrhizae	MOL007154	Tanshinone IIA	Transcription factor p65	RELA	Q04206	5970	TCMSP
Radix Salviae miltiorrhizae	MOL007154	Tanshinone IIA	Acyl coenzyme A:cholesterol acyltransferase	CES1	P23141	1066	SwissTargetPrediction
Radix Salviae miltiorrhizae	MOL007154	Tanshinone IIA	Aldose reductase	AKR1B1	P15121	231	SwissTargetPrediction
Radix Salviae miltiorrhizae	MOL007154	Tanshinone IIA	Carboxylesterase 2	CES2	O00748	8824	SwissTargetPrediction
Radix Salviae miltiorrhizae	MOL007154	Tanshinone IIA	Protein-tyrosine phosphatase 1C	PTPN6	P29350	5777	SwissTargetPrediction
Radix Salviae miltiorrhizae	MOL007154	Tanshinone IIA	Protein-tyrosine phosphatase 2C	PTPN11	Q06124	5781	SwissTargetPrediction
Radix Salviae miltiorrhizae	MOL007154	Tanshinone IIA	Telomerase reverse transcriptase	TERT	O14746	7015	SwissTargetPrediction
Radix Salviae miltiorrhizae	MOL007154	Tanshinone IIA	72 kDa type IV collagenase	MMP2	P08253	4313	Stitch
Radix Salviae miltiorrhizae	MOL007154	Tanshinone IIA	Cyclic AMP-dependent transcription factor ATF-3	ATF3	P18847	467	Stitch
Radix Salviae miltiorrhizae	MOL007154	Tanshinone IIA	Endothelin-1 (Preproendothelin-1)	EDN1	P05305	1906	Stitch
Radix Salviae miltiorrhizae	MOL007154	Tanshinone IIA	G1/S-specific cyclin-D1	CCND1	P24385	595	Stitch
Radix Salviae miltiorrhizae	MOL007154	Tanshinone IIA	High mobility group protein B1	HMGB1	P09429	3146	Stitch
Radix Salviae miltiorrhizae	MOL007154	Tanshinone IIA	Nuclear receptor subfamily 0 group B member 2	NR0B2	Q15466	8431	Stitch
Radix Salviae miltiorrhizae	MOL007154	Tanshinone IIA	Tyrosine-protein phosphatase non-receptor type 3	PTPN3	P26045	5774	Stitch
Radix Salviae miltiorrhizae	MOL007154	Tanshinone IIA	Neuronal acetylcholine receptor subunit alpha-10	CHRNA10	Q9GZZ6	57053	BatMan-TCM
Radix Salviae miltiorrhizae	MOL007157	Tanshinone I	Androgen receptor	AR	P10275	367	TCMSP
Radix Salviae miltiorrhizae	MOL007157	Tanshinone I	Dipeptidyl peptidase IV	DPP4	P27487	1803	TCMSP
Radix Salviae miltiorrhizae	MOL007157	Tanshinone I	Heat shock protein HSP 90	HSP90	P07900	3320	TCMSP
Radix Salviae miltiorrhizae	MOL007157	Tanshinone I	Intercellular adhesion molecule 1	ICAM1	P05362	3383	TCMSP
Radix Salviae miltiorrhizae	MOL007157	Tanshinone I	Nuclear receptor coactivator 1	NCOA1	Q15788	8648	TCMSP
Radix Salviae miltiorrhizae	MOL007157	Tanshinone I	Prostaglandin G/H synthase 2	PTGS2	P35354	5743	TCMSP
Radix Salviae miltiorrhizae	MOL007157	Tanshinone I	Retinoic acid receptor RXR-alpha	RXRA	P19793	6256	TCMSP
Radix Salviae miltiorrhizae	MOL007157	Tanshinone I	Trypsin-1	PRSS1	P07477	5644	TCMSP
Radix Salviae miltiorrhizae	MOL007157	Tanshinone I	Vascular cell adhesion protein 1	VCAM1	P19320	7412	TCMSP
Radix Salviae miltiorrhizae	MOL007157	Tanshinone I	Vascular endothelial growth factor A	VEGFA	P15692	7422	TCMSP
Radix Salviae miltiorrhizae	MOL007157	Tanshinone I	Carboxylesterase 2	CES2	O00748	8824	SwissTargetPrediction
Radix Salviae miltiorrhizae	MOL007157	Tanshinone I	Protein-tyrosine phosphatase 1C	PTPN6	P29350	5777	SwissTargetPrediction
Radix Salviae miltiorrhizae	MOL007157	Tanshinone I	Protein-tyrosine phosphatase 2C	PTPN11	Q06124	5781	SwissTargetPrediction
Radix Salviae miltiorrhizae	MOL007157	Tanshinone I	Caspase-3 (CASP-3)	CASP3	P42574	836	Stitch
Radix Salviae miltiorrhizae	MOL007157	Tanshinone I	Cytochrome P450 1A2	CYP1A2	P05177	1544	Stitch
Radix Salviae miltiorrhizae	MOL007157	Tanshinone I	Cytochrome P450 2C19	CYP2C19	P33261	1557	Stitch
Radix Salviae miltiorrhizae	MOL007157	Tanshinone I	G1/S-specific cyclin-D1	CCND1	P24385	595	Stitch
Radix Salviae miltiorrhizae	MOL007157	Tanshinone I	Nitric oxide synthase, endothelial	NOS3	P29474	4846	Stitch
Radix Salviae miltiorrhizae	MOL007157	Tanshinone I	Nuclear receptor subfamily 1 group I member 2	NR1I2	O75469	8856	Stitch
Radix Salviae miltiorrhizae	MOL007157	Tanshinone I	Transmembrane protease serine 11D	TMPRSS11D	O60235	9407	Stitch
Radix Salviae miltiorrhizae	MOL007074	Salvianolic acid B	Inosine-5'-monophosphate dehydrogenase 1	IMPDH1	P20839	3614	BatMan-TCM
Radix Salviae miltiorrhizae	MOL007074	Salvianolic acid B	Inosine-5'-monophosphate dehydrogenase 2	IMPDH2	P12268	3615	BatMan-TCM
Radix Salviae miltiorrhizae	MOL007074	Salvianolic acid B	Aldose reductase	AKR1B1	P15121	231	SwissTargetPrediction
Radix Salviae miltiorrhizae	MOL007074	Salvianolic acid B	Carbonic anhydrase IV	CA4	P22748	762	SwissTargetPrediction
Radix Salviae miltiorrhizae	MOL007074	Salvianolic acid B	Carbonic anhydrase VII	CA7	P43166	766	SwissTargetPrediction
Radix Salviae miltiorrhizae	MOL007074	Salvianolic acid B	Carbonic anhydrase XII	CA12	O43570	771	SwissTargetPrediction
Radix Salviae miltiorrhizae	MOL007074	Salvianolic acid B	Matrix metalloproteinase 1	MMP1	P03956	4312	SwissTargetPrediction
Radix Salviae miltiorrhizae	MOL007074	Salvianolic acid B	Matrix metalloproteinase 12	MMP12	P39900	4321	SwissTargetPrediction
Radix Salviae miltiorrhizae	MOL007074	Salvianolic acid B	Matrix metalloproteinase 9	MMP9	P14780	4318	SwissTargetPrediction
Radix Salviae miltiorrhizae	MOL007136	Salvianolic acid A	Apoptosis regulator Bcl-2	BCL2	P10415	596	TCMSP
Radix Salviae miltiorrhizae	MOL007136	Salvianolic acid A	Caspase-3	CASP3	P42574	836	TCMSP
Radix Salviae miltiorrhizae	MOL007136	Salvianolic acid A	Coagulation factor VII	F7	P08709	2155	TCMSP
Radix Salviae miltiorrhizae	MOL007136	Salvianolic acid A	Coagulation factor Xa	F10	P00742	2159	TCMSP
Radix Salviae miltiorrhizae	MOL007136	Salvianolic acid A	Collagen alpha-1(VII) chain	COL7A1	Q02388	1294	TCMSP
Radix Salviae miltiorrhizae	MOL007136	Salvianolic acid A	Cyclin-dependent kinase inhibitor 1	CDKN1A	P38936	1026	TCMSP
Radix Salviae miltiorrhizae	MOL007136	Salvianolic acid A	Eukaryotic translation initiation factor 6	EIF6	P56537	3692	TCMSP
Radix Salviae miltiorrhizae	MOL007136	Salvianolic acid A	G1/S-specific cyclin-D1	CCND1	P24385	595	TCMSP
Radix Salviae miltiorrhizae	MOL007136	Salvianolic acid A	RAC-alpha serine/threonine-protein kinase	AKT1	P31749	207	TCMSP
Radix Salviae miltiorrhizae	MOL007136	Salvianolic acid A	Trypsin-1	PRSS1	P07477	5644	TCMSP
Radix Salviae miltiorrhizae	MOL007136	Salvianolic acid A	Carbonic anhydrase II	CA2	P00918	760	SwissTargetPrediction
Radix Salviae miltiorrhizae	MOL007136	Salvianolic acid A	Carbonic anhydrase IV	CA4	P22748	762	SwissTargetPrediction
Radix Salviae miltiorrhizae	MOL007136	Salvianolic acid A	Carbonic anhydrase VII	CA7	P43166	766	SwissTargetPrediction
Radix Salviae miltiorrhizae	MOL007136	Salvianolic acid A	Carbonic anhydrase XII	CA12	O43570	771	SwissTargetPrediction
Radix Salviae miltiorrhizae	MOL007136	Salvianolic acid A	C-C motif chemokine 20	CCL20	P78556	6364	Stitch
Radix Salviae miltiorrhizae	MOL011865	Rosmarinic acid	Alpha-synuclein	SNCA	P37840	6622	TCMSP
Radix Salviae miltiorrhizae	MOL011865	Rosmarinic acid	Androgen receptor	AR	P10275	367	TCMSP
Radix Salviae miltiorrhizae	MOL011865	Rosmarinic acid	Caspase-3	CASP3	P42574	836	TCMSP
Radix Salviae miltiorrhizae	MOL011865	Rosmarinic acid	C-C chemokine receptor type 3	CCR3	P51677	1232	TCMSP
Radix Salviae miltiorrhizae	MOL011865	Rosmarinic acid	C-C motif chemokine 2	CCL2	P13500	6347	TCMSP
Radix Salviae miltiorrhizae	MOL011865	Rosmarinic acid	C-C motif chemokine 3	CCL3	P10147	6348	TCMSP
Radix Salviae miltiorrhizae	MOL011865	Rosmarinic acid	Complement C3	C3	P01024	718	TCMSP
Radix Salviae miltiorrhizae	MOL011865	Rosmarinic acid	Complement C5	C5	P01031	727	TCMSP
Radix Salviae miltiorrhizae	MOL011865	Rosmarinic acid	Cyclin-dependent kinase inhibitor 1	CDKN1A	P38936	1026	TCMSP
Radix Salviae miltiorrhizae	MOL011865	Rosmarinic acid	Dipeptidyl peptidase IV	DPP4	P27487	1803	TCMSP
Radix Salviae miltiorrhizae	MOL011865	Rosmarinic acid	Eotaxin	CCL11	P51671	6356	TCMSP
Radix Salviae miltiorrhizae	MOL011865	Rosmarinic acid	Estrogen receptor	ESR1	P03372	2099	TCMSP
Radix Salviae miltiorrhizae	MOL011865	Rosmarinic acid	Eukaryotic translation initiation factor 6	EIF6	P56537	3692	TCMSP
Radix Salviae miltiorrhizae	MOL011865	Rosmarinic acid	G1/S-specific cyclin-D3	CCND3	P30281	896	TCMSP
Radix Salviae miltiorrhizae	MOL011865	Rosmarinic acid	Ig gamma-1 chain C region	IGHG1	P01857	3500	TCMSP
Radix Salviae miltiorrhizae	MOL011865	Rosmarinic acid	Indoleamine 2,3-dioxygenase 1	IDO1	P14902	3620	TCMSP
Radix Salviae miltiorrhizae	MOL011865	Rosmarinic acid	Inhibitor of nuclear factor kappa-B kinase subunit beta	IKBKB	O14920	3551	TCMSP
Radix Salviae miltiorrhizae	MOL011865	Rosmarinic acid	Interleukin-2	IL2	P60568	3558	TCMSP
Radix Salviae miltiorrhizae	MOL011865	Rosmarinic acid	Interleukin-4	IL4	P05112	3565	TCMSP
Radix Salviae miltiorrhizae	MOL011865	Rosmarinic acid	Interleukin-5	IL5	P05113	3567	TCMSP
Radix Salviae miltiorrhizae	MOL011865	Rosmarinic acid	Mitogen-activated protein kinase 1	MAPK1	P28482	5594	TCMSP
Radix Salviae miltiorrhizae	MOL011865	Rosmarinic acid	Nuclear factor of activated T-cells, cytoplasmic 3	NFATC3	Q12968	4775	TCMSP
Radix Salviae miltiorrhizae	MOL011865	Rosmarinic acid	Prostaglandin G/H synthase 2	PTGS2	P35354	5743	TCMSP
Radix Salviae miltiorrhizae	MOL011865	Rosmarinic acid	Prothrombin	F2	P00734	2147	TCMSP
Radix Salviae miltiorrhizae	MOL011865	Rosmarinic acid	Signal transducer and activator of transcription 1-alpha/beta	STAT1	P42224	6772	TCMSP
Radix Salviae miltiorrhizae	MOL011865	Rosmarinic acid	T-cell surface glycoprotein CD3 zeta chain	CD247	P20963	919	TCMSP
Radix Salviae miltiorrhizae	MOL011865	Rosmarinic acid	T-lymphocyte activation antigen CD80	CD80	P33681	941	TCMSP
Radix Salviae miltiorrhizae	MOL011865	Rosmarinic acid	T-lymphocyte activation antigen CD86	CD86	P42081	942	TCMSP
Radix Salviae miltiorrhizae	MOL011865	Rosmarinic acid	Transcription factor p65	RELA	Q04206	5970	TCMSP
Radix Salviae miltiorrhizae	MOL011865	Rosmarinic acid	Trypsin-1	PRSS1	P07477	5644	TCMSP
Radix Salviae miltiorrhizae	MOL011865	Rosmarinic acid	Aldose reductase	AKR1B1	P15121	231	SwissTargetPrediction
Radix Salviae miltiorrhizae	MOL011865	Rosmarinic acid	Matrix metalloproteinase 1	MMP1	P03956	4312	SwissTargetPrediction
Radix Salviae miltiorrhizae	MOL011865	Rosmarinic acid	Transthyretin	TTR	P02766	7276	SwissTargetPrediction
Radix Salviae miltiorrhizae	MOL011865	Rosmarinic acid	Tyrosine-protein kinase FYN	FYN	P06241	2534	SwissTargetPrediction
Radix Salviae miltiorrhizae	MOL007101	Dihydrotanshinone I	5-hydroxytryptamine receptor 3A	HTR3A	P46098	3359	TCMSP
Radix Salviae miltiorrhizae	MOL007101	Dihydrotanshinone I	Alpha-1A adrenergic receptor	ADRA1A	P35348	148	TCMSP
Radix Salviae miltiorrhizae	MOL007101	Dihydrotanshinone I	Alpha-1B adrenergic receptor	ADRA1B	P35368	147	TCMSP
Radix Salviae miltiorrhizae	MOL007101	Dihydrotanshinone I	Beta-2 adrenergic receptor	ADRB2	P07550	154	TCMSP
Radix Salviae miltiorrhizae	MOL007101	Dihydrotanshinone I	Gamma-aminobutyric acid receptor subunit alpha-1	GABRA1	P14867	2554	TCMSP
Radix Salviae miltiorrhizae	MOL007101	Dihydrotanshinone I	Nuclear receptor coactivator 1	NCOA1	Q15788	8648	TCMSP
Radix Salviae miltiorrhizae	MOL007101	Dihydrotanshinone I	Nuclear receptor coactivator 2	NCOA2	Q15596	10499	TCMSP
Radix Salviae miltiorrhizae	MOL007101	Dihydrotanshinone I	Prostaglandin G/H synthase 1	PTGS1	P23219	5742	TCMSP
Radix Salviae miltiorrhizae	MOL007101	Dihydrotanshinone I	Prostaglandin G/H synthase 2	PTGS2	P35354	5743	TCMSP
Radix Salviae miltiorrhizae	MOL007101	Dihydrotanshinone I	Retinoic acid receptor RXR-alpha	RXRA	P19793	6256	TCMSP
Radix Salviae miltiorrhizae	MOL007101	Dihydrotanshinone I	Sodium channel protein type 5 subunit alpha	SCN5A	Q14524	6331	TCMSP
Radix Salviae miltiorrhizae	MOL007101	Dihydrotanshinone I	Acetylcholinesterase	ACHE	P22303	43	SwissTargetPrediction, Stitch
Radix Salviae miltiorrhizae	MOL007101	Dihydrotanshinone I	Acyl coenzyme A:cholesterol acyltransferase	CES1	P23141	1066	SwissTargetPrediction
Radix Salviae miltiorrhizae	MOL007101	Dihydrotanshinone I	Aldose reductase (by homology)	AKR1B1	P15121	231	SwissTargetPrediction
Radix Salviae miltiorrhizae	MOL007101	Dihydrotanshinone I	Carboxylesterase 2	CES2	O00748	8824	SwissTargetPrediction
Radix Salviae miltiorrhizae	MOL007101	Dihydrotanshinone I	Protein-tyrosine phosphatase 1C	PTPN6	P29350	5777	SwissTargetPrediction
Radix Salviae miltiorrhizae	MOL007101	Dihydrotanshinone I	Protein-tyrosine phosphatase 2C	PTPN11	Q06124	5781	SwissTargetPrediction
Radix Salviae miltiorrhizae	MOL007134	Danshensu	Acetylcholinesterase	ACHE	P22303	43	TCMSP
Radix Salviae miltiorrhizae	MOL007134	Danshensu	Actin, cytoplasmic 1	ACTB	P60709	60	TCMSP
Radix Salviae miltiorrhizae	MOL007134	Danshensu	Alpha-1D adrenergic receptor	ADRA1D	P25100	146	TCMSP, BatMan-TCM
Radix Salviae miltiorrhizae	MOL007134	Danshensu	Alpha-2A adrenergic receptor	ADRA2A	P08913	150	TCMSP, BatMan-TCM
Radix Salviae miltiorrhizae	MOL007134	Danshensu	Alpha-2B adrenergic receptor	ADRA2B	P18089	151	TCMSP, BatMan-TCM
Radix Salviae miltiorrhizae	MOL007134	Danshensu	Alpha-2C adrenergic receptor	ADRA2C	P18825	152	TCMSP, BatMan-TCM
Radix Salviae miltiorrhizae	MOL007134	Danshensu	Amine oxidase [flavin-containing] B	MAOB	P27338	4129	TCMSP
Radix Salviae miltiorrhizae	MOL007134	Danshensu	Beta-1 adrenergic receptor	ADRB1	P08588	153	TCMSP, BatMan-TCM
Radix Salviae miltiorrhizae	MOL007134	Danshensu	Beta-2 adrenergic receptor	ADRB2	P07550	154	TCMSP, BatMan-TCM
Radix Salviae miltiorrhizae	MOL007134	Danshensu	Chymotrypsinogen B	CTRB1	P17538	1504	TCMSP
Radix Salviae miltiorrhizae	MOL007134	Danshensu	Collagen alpha-1(I) chain	COL1A1	P02452	1277	TCMSP
Radix Salviae miltiorrhizae	MOL007134	Danshensu	Collagen alpha-1(III) chain	COL3A1	P02461	1281	TCMSP
Radix Salviae miltiorrhizae	MOL007134	Danshensu	Leukotriene A-4 hydrolase	LTA4H	P09960	4048	TCMSP
Radix Salviae miltiorrhizae	MOL007134	Danshensu	Metalloproteinase inhibitor 1	TIMP1	P01033	7076	TCMSP
Radix Salviae miltiorrhizae	MOL007134	Danshensu	Neurofibromin	NF1	P21359	4763	TCMSP
Radix Salviae miltiorrhizae	MOL007134	Danshensu	Prostaglandin G/H synthase 1	PTGS1	P23219	5742	TCMSP
Radix Salviae miltiorrhizae	MOL007134	Danshensu	Prostaglandin G/H synthase 2	PTGS2	P35354	5743	TCMSP
Radix Salviae miltiorrhizae	MOL007134	Danshensu	Superoxide dismutase [Cu-Zn]	SOD1	P00441	6647	TCMSP
Radix Salviae miltiorrhizae	MOL007134	Danshensu	Transcription factor p65	RELA	Q04206	5970	TCMSP
Radix Salviae miltiorrhizae	MOL007134	Danshensu	Heme oxygenase 1 (HO-1)	HMOX1	P09601	3162	Stitch
Radix Salviae miltiorrhizae	MOL007134	Danshensu	Urokinase-type plasminogen activator	PLAU	P00749	5328	Stitch
Radix Salviae miltiorrhizae	MOL007134	Danshensu	Alpha-1A adrenergic receptor	ADRA1A	P35348	148	BatMan-TCM
Radix Salviae miltiorrhizae	MOL007134	Danshensu	Alpha-1B adrenergic receptor	ADRA1B	P35368	147	BatMan-TCM
Radix Salviae miltiorrhizae	MOL007134	Danshensu	Arachidonate 5-lipoxygenase	ALOX5	P09917	240	BatMan-TCM
Radix Salviae miltiorrhizae	MOL007134	Danshensu	Aromatic-L-amino-acid decarboxylase	DDC	P20711	1644	BatMan-TCM
Radix Salviae miltiorrhizae	MOL007134	Danshensu	Beta-2 adrenergic receptor	ADRB3	P13945	155	BatMan-TCM
Radix Salviae miltiorrhizae	MOL007134	Danshensu	D(1A) dopamine receptor (Dopamine D1 receptor)	DRD1	P21728	1812	BatMan-TCM
Radix Salviae miltiorrhizae	MOL007134	Danshensu	D(1B) dopamine receptor (D(5) dopamine receptor)	DRD5	P21918	1816	BatMan-TCM
Radix Salviae miltiorrhizae	MOL007134	Danshensu	D(2) dopamine receptor (Dopamine D2 receptor)	DRD2	P14416	1813	BatMan-TCM
Radix Salviae miltiorrhizae	MOL007134	Danshensu	D(3) dopamine receptor (Dopamine D3 receptor)	DRD3	P35462	1814	BatMan-TCM
Radix Salviae miltiorrhizae	MOL007134	Danshensu	D(4) dopamine receptor (D(2C) dopamine receptor)	DRD4	P21917	1815	BatMan-TCM
Radix Salviae miltiorrhizae	MOL007134	Danshensu	Phenylalanine-4-hydroxylase (PAH)	PAH	P00439	5053	BatMan-TCM
Radix Salviae miltiorrhizae	MOL007134	Danshensu	Tyrosine 3-monooxygenase	TH	P07101	7054	BatMan-TCM
Radix Salviae miltiorrhizae	MOL007134	Danshensu	Tyrosine aminotransferase	TAT	P17735	6898	BatMan-TCM
Radix Salviae miltiorrhizae	MOL007134	Danshensu	Tyrosine--tRNA ligase, cytoplasmic	YARS	P54577	8565	BatMan-TCM
Radix Salviae miltiorrhizae	MOL007134	Danshensu	Tyrosine--tRNA ligase, mitochondrial	YARS2	Q9Y2Z4	51067	BatMan-TCM
Radix Salviae miltiorrhizae	MOL007088	Cryptotanshinone	Alpha-1A adrenergic receptor	ADRA1A	P35348	148	TCMSP
Radix Salviae miltiorrhizae	MOL007088	Cryptotanshinone	Alpha-1B adrenergic receptor	ADRA1B	P35368	147	TCMSP
Radix Salviae miltiorrhizae	MOL007088	Cryptotanshinone	Alpha-1D adrenergic receptor	ADRA1D	P25100	146	TCMSP
Radix Salviae miltiorrhizae	MOL007088	Cryptotanshinone	Amyloid beta A4 protein	APP	P05067	351	TCMSP
Radix Salviae miltiorrhizae	MOL007088	Cryptotanshinone	Baculoviral IAP repeat-containing protein 5	BIRC5	O15392	332	TCMSP
Radix Salviae miltiorrhizae	MOL007088	Cryptotanshinone	Bcl-2-like protein 1	BCL2L1	Q07817	598	TCMSP
Radix Salviae miltiorrhizae	MOL007088	Cryptotanshinone	Beta-2 adrenergic receptor	ADRB2	P07550	154	TCMSP
Radix Salviae miltiorrhizae	MOL007088	Cryptotanshinone	Delta-type opioid receptor	OPRD1	P41143	4985	TCMSP
Radix Salviae miltiorrhizae	MOL007088	Cryptotanshinone	Endothelin-1	EDN3	P14138	1908	TCMSP
Radix Salviae miltiorrhizae	MOL007088	Cryptotanshinone	G1/S-specific cyclin-D1	CCND1	P24385	595	TCMSP
Radix Salviae miltiorrhizae	MOL007088	Cryptotanshinone	Gamma-aminobutyric acid receptor subunit alpha-1	GABRA1	P14867	2554	TCMSP
Radix Salviae miltiorrhizae	MOL007088	Cryptotanshinone	Muscarinic acetylcholine receptor M1	CHRM1	P11229	1128	TCMSP
Radix Salviae miltiorrhizae	MOL007088	Cryptotanshinone	Muscarinic acetylcholine receptor M2	CHRM2	P08172	1129	TCMSP
Radix Salviae miltiorrhizae	MOL007088	Cryptotanshinone	Muscarinic acetylcholine receptor M3	CHRM3	P20309	1131	TCMSP
Radix Salviae miltiorrhizae	MOL007088	Cryptotanshinone	Muscarinic acetylcholine receptor M4	CHRM4	P08173	1132	TCMSP
Radix Salviae miltiorrhizae	MOL007088	Cryptotanshinone	Muscarinic acetylcholine receptor M5	CHRM5	P08912	1133	TCMSP
Radix Salviae miltiorrhizae	MOL007088	Cryptotanshinone	Mu-type opioid receptor	OPRM1	P35372	4988	TCMSP
Radix Salviae miltiorrhizae	MOL007088	Cryptotanshinone	Nuclear receptor coactivator 1	NCOA1	Q15788	8648	TCMSP
Radix Salviae miltiorrhizae	MOL007088	Cryptotanshinone	Nuclear receptor coactivator 2	NCOA2	Q15596	10499	TCMSP
Radix Salviae miltiorrhizae	MOL007088	Cryptotanshinone	Progesterone receptor	PGR	P06401	5241	TCMSP
Radix Salviae miltiorrhizae	MOL007088	Cryptotanshinone	Prostaglandin G/H synthase 1	PTGS1	P23219	5742	TCMSP
Radix Salviae miltiorrhizae	MOL007088	Cryptotanshinone	Prostaglandin G/H synthase 2	PTGS2	P35354	5743	TCMSP
Radix Salviae miltiorrhizae	MOL007088	Cryptotanshinone	Signal transducer and activator of transcription 3	STAT3	P40763	6774	TCMSP, SwissTargetPrediction, Stitch
Radix Salviae miltiorrhizae	MOL007088	Cryptotanshinone	Sodium channel protein type 5 subunit alpha	SCN5A	Q14524	6331	TCMSP
Radix Salviae miltiorrhizae	MOL007088	Cryptotanshinone	Transcription factor p65	RELA	Q04206	5970	TCMSP
Radix Salviae miltiorrhizae	MOL007088	Cryptotanshinone	Tumor necrosis factor	TNF	O95150	7124	TCMSP
Radix Salviae miltiorrhizae	MOL007088	Cryptotanshinone	Acetylcholinesterase	ACHE	P22303	43	SwissTargetPrediction
Radix Salviae miltiorrhizae	MOL007088	Cryptotanshinone	Acyl coenzyme A:cholesterol acyltransferase	CES1	P23141	1066	SwissTargetPrediction
Radix Salviae miltiorrhizae	MOL007088	Cryptotanshinone	Aldose reductase (by homology)	AKR1B1	P15121	231	SwissTargetPrediction
Radix Salviae miltiorrhizae	MOL007088	Cryptotanshinone	Carboxylesterase 2	CES2	O00748	8824	SwissTargetPrediction
Radix Salviae miltiorrhizae	MOL007088	Cryptotanshinone	Cholinesterase	BCHE	P06276	590	Stitch
Radix Salviae miltiorrhizae	MOL007088	Cryptotanshinone	Endothelin-1 (Preproendothelin-1)	EDN1	P05305	1906	Stitch
Radix Salviae miltiorrhizae	MOL007088	Cryptotanshinone	Nuclear receptor subfamily 1 group I member 2	NR1I2	O75469	8856	Stitch
Bomeolum	MOL000244	(-)Borneol	Amine oxidase [flavin-containing] B	MAOB	P27338	4129	TCMSP
Bomeolum	MOL000244	(-)Borneol	Gamma-aminobutyric acid receptor subunit alpha-1	GABRA1	P14867	2554	TCMSP
Bomeolum	MOL000244	(-)Borneol	Gamma-aminobutyric-acid receptor alpha-5 subunit	GABRA5	P31644	2558	TCMSP
Bomeolum	MOL000244	(-)Borneol	Ig gamma-1 chain C region	IGHG1	P01857	3500	TCMSP
Bomeolum	MOL000244	(-)Borneol	Muscarinic acetylcholine receptor M2	CHRM2	P08172	1129	TCMSP
Bomeolum	MOL000244	(-)Borneol	Nuclear receptor coactivator 2	NCOA2	Q15596	10499	TCMSP
Bomeolum	MOL000244	(-)Borneol	Prostaglandin G/H synthase 1	PTGS1	P23219	5742	TCMSP
Bomeolum	MOL000244	(-)Borneol	Prostaglandin G/H synthase 2	PTGS2	P35354	5743	TCMSP
Bomeolum	MOL000244	(-)Borneol	Sodium-dependent noradrenaline transporter	SLC6A2	P23975	6530	TCMSP
Bomeolum	MOL000244	(-)Borneol	Alcohol dehydrogenase 1C	ADH1C	P00326	126	BatMan-TCM
Bomeolum	MOL000244	(-)Borneol	Aldo-keto reductase family 1 member C2	AKR1C2	P52895	1646	BatMan-TCM
Bomeolum	MOL000244	(-)Borneol	Alpha-2A adrenergic receptor	ADRA2A	P08913	150	BatMan-TCM
Bomeolum	MOL000244	(-)Borneol	Alpha-actinin-3	ACTN3	Q08043	89	BatMan-TCM
Bomeolum	MOL000244	(-)Borneol	Androgen receptor	AR	P10275	367	BatMan-TCM
Bomeolum	MOL000244	(-)Borneol	Aquaporin-1 (AQP-1)	AQP1	P29972	358	BatMan-TCM
Bomeolum	MOL000244	(-)Borneol	BCL2/adenovirus E1B 19 kDa protein-interacting protein 3	BNIP3	Q12983	664	BatMan-TCM
Bomeolum	MOL000244	(-)Borneol	Bile acid receptor	NR1H4	Q96RI1	9971	BatMan-TCM
Bomeolum	MOL000244	(-)Borneol	Cadherin-3	CDH3	P22223	1001	BatMan-TCM
Bomeolum	MOL000244	(-)Borneol	Corticoliberin	CRH	P06850	1392	BatMan-TCM
Bomeolum	MOL000244	(-)Borneol	Corticotropin-releasing factor receptor 2	CRHR2	Q13324	1395	BatMan-TCM
Bomeolum	MOL000244	(-)Borneol	Cytochrome c oxidase subunit 4 isoform 1, mitochondrial	COX4I1	P13073	1327	BatMan-TCM
Bomeolum	MOL000244	(-)Borneol	Cytochrome c oxidase subunit 5A, mitochondrial	COX5A	P20674	9377	BatMan-TCM
Bomeolum	MOL000244	(-)Borneol	Cytochrome c oxidase subunit 5B, mitochondrial	COX5B	P10606	1329	BatMan-TCM
Bomeolum	MOL000244	(-)Borneol	Cytochrome c oxidase subunit 6A2, mitochondrial	COX6A2	Q02221	1339	BatMan-TCM
Bomeolum	MOL000244	(-)Borneol	Cytochrome c oxidase subunit 6B1	COX6B1	P14854	1340	BatMan-TCM
Bomeolum	MOL000244	(-)Borneol	Cytochrome c oxidase subunit 6C	COX6C	P09669	1345	BatMan-TCM
Bomeolum	MOL000244	(-)Borneol	Cytochrome c oxidase subunit 7A1, mitochondrial	COX7A1	P24310	1346	BatMan-TCM
Bomeolum	MOL000244	(-)Borneol	Cytochrome c oxidase subunit 7B, mitochondrial	COX7B	P24311	1349	BatMan-TCM
Bomeolum	MOL000244	(-)Borneol	Cytochrome c oxidase subunit 7C, mitochondrial	COX7C	P15954	1350	BatMan-TCM
Bomeolum	MOL000244	(-)Borneol	Cytochrome c oxidase subunit 8A, mitochondrial	COX8A	P10176	1351	BatMan-TCM
Bomeolum	MOL000244	(-)Borneol	Estrogen-related receptor gamma (ERR gamma-2)	ESRRG	P62508	2104	BatMan-TCM
Bomeolum	MOL000244	(-)Borneol	Ferrochelatase, mitochondrial	FECH	P22830	2235	BatMan-TCM
Bomeolum	MOL000244	(-)Borneol	Fibroblast growth factor 10	FGF10	O15520	2255	BatMan-TCM
Bomeolum	MOL000244	(-)Borneol	Gastrotropin (GT) (Fatty acid-binding protein 6)	FABP6	P51161	2172	BatMan-TCM
Bomeolum	MOL000244	(-)Borneol	Hypoxia-inducible factor 1-alpha (HIF-1-alpha)	HIF1A	Q16665	3091	BatMan-TCM
Bomeolum	MOL000244	(-)Borneol	Kappa-type opioid receptor (K-OR-1) (KOR-1)	OPRK1	P41145	4986	BatMan-TCM
Bomeolum	MOL000244	(-)Borneol	Liver carboxylesterase 1	CES1	P23141	1066	BatMan-TCM
Bomeolum	MOL000244	(-)Borneol	Neurofilament heavy polypeptide (NF-H)	NEFH	P12036	4744	BatMan-TCM
Bomeolum	MOL000244	(-)Borneol	Neurofilament light polypeptide (NF-L)	NEFL	P07196	4747	BatMan-TCM
Bomeolum	MOL000244	(-)Borneol	Phospholipase A2 (EC 3.1.1.4) (Group IB phospholipase A2) (Phosphatidylcholine 2-acylhydrolase 1B)	PLA2G1B	P04054	5319	BatMan-TCM
Bomeolum	MOL000244	(-)Borneol	Potassium channel subfamily K member 4	KCNK4	Q9NYG8	50801	BatMan-TCM
Bomeolum	MOL000244	(-)Borneol	Protachykinin-1 (PPT)	TAC1	P20366	6863	BatMan-TCM
Bomeolum	MOL000244	(-)Borneol	Protein CBFA2T3 (MTG8-related protein 2)	CBFA2T3	O75081	863	BatMan-TCM
Bomeolum	MOL000244	(-)Borneol	Smoothened homolog (SMO) (Protein Gx)	SMO	Q99835	6608	BatMan-TCM
Bomeolum	MOL000244	(-)Borneol	Substance-K receptor (SKR)	TACR2	P21452	6865	BatMan-TCM
Bomeolum	MOL000244	(-)Borneol	Tachykinin-4 (Preprotachykinin-C) (PPT-C)	TAC4	Q86UU9	255061	BatMan-TCM
Bomeolum	MOL000244	(-)Borneol	Transient receptor potential cation channel subfamily A member 1	TRPA1	O75762	8989	BatMan-TCM
Bomeolum	MOL000244	(-)Borneol	Transient receptor potential cation channel subfamily M member 8	TRPM8	Q7Z2W7	79054	BatMan-TCM
Bomeolum	MOL000244	(-)Borneol	Transient receptor potential cation channel subfamily V member 1	TRPV1	Q8NER1	7442	BatMan-TCM
Bomeolum	MOL000244	(-)Borneol	Transient receptor potential cation channel subfamily V member 3	TRPV3	Q8NET8	162514	BatMan-TCM
Bomeolum	MOL000244	(-)Borneol	Transitional endoplasmic reticulum ATPase (TER ATPase)	VCP	P55072	7415	BatMan-TCM
Bomeolum	MOL000244	(-)Borneol	Tumor necrosis factor receptor superfamily member 16	NGFR	P08138	4804	BatMan-TCM
Bomeolum	MOL000244	(-)Borneol	Urocortin-2	UCN2	Q96RP3	90226	BatMan-TCM
Bomeolum	MOL000244	(-)Borneol	Cytochrome c oxidase subunit 1	COX1	P00395	4512	BatMan-TCM
Bomeolum	MOL000244	(-)Borneol	Cytochrome c oxidase subunit 3	COX3	P00414	4514	BatMan-TCM
Bomeolum	MOL000244	(-)Borneol	Cytochrome c oxidase subunit 2	COX2	P00403	4513	BatMan-TCM
Caryophylli flos	MOL000254	Eugenol	Alpha-1A adrenergic receptor	ADRA1A	P35348	148	TCMSP
Caryophylli flos	MOL000254	Eugenol	Alpha-1B adrenergic receptor	ADRA1B	P35368	147	TCMSP
Caryophylli flos	MOL000254	Eugenol	Alpha-1D adrenergic receptor	ADRA1D	P25100	146	TCMSP
Caryophylli flos	MOL000254	Eugenol	Alpha-2A adrenergic receptor	ADRA2A	P08913	150	TCMSP
Caryophylli flos	MOL000254	Eugenol	Alpha-2B adrenergic receptor	ADRA2B	P18089	151	TCMSP
Caryophylli flos	MOL000254	Eugenol	Alpha-2C adrenergic receptor	ADRA2C	P18825	152	TCMSP
Caryophylli flos	MOL000254	Eugenol	Amine oxidase [flavin-containing] A	MAOA	P21397	4128	TCMSP, Stitch
Caryophylli flos	MOL000254	Eugenol	Amine oxidase [flavin-containing] B	MAOB	P27338	4129	TCMSP
Caryophylli flos	MOL000254	Eugenol	Arachidonate 5-lipoxygenase	ALOX5	P09917	240	TCMSP, Stitch
Caryophylli flos	MOL000254	Eugenol	Aryl hydrocarbon receptor	AHR	P35869	196	TCMSP
Caryophylli flos	MOL000254	Eugenol	Beta-1 adrenergic receptor	ADRB1	P08588	153	TCMSP
Caryophylli flos	MOL000254	Eugenol	Beta-2 adrenergic receptor	ADRB2	P07550	154	TCMSP
Caryophylli flos	MOL000254	Eugenol	Calcium-transporting ATPase type 2C member 1	ATP2C1	P98194	27032	TCMSP
Caryophylli flos	MOL000254	Eugenol	Canalicular multispecific organic anion transporter 1	ABCC2	Q92887	1244	TCMSP
Caryophylli flos	MOL000254	Eugenol	Chymotrypsinogen B	CTRB1	P17538	1504	TCMSP
Caryophylli flos	MOL000254	Eugenol	Cytochrome P450 1A1	CYP1A1	P04798	1543	TCMSP
Caryophylli flos	MOL000254	Eugenol	Cytochrome P450 1B1	CYP1B1	Q16678	1545	TCMSP
Caryophylli flos	MOL000254	Eugenol	Dopamine D1 receptor	DRD1	P21728	1812	TCMSP
Caryophylli flos	MOL000254	Eugenol	Ecto-NOX disulfide-thiol exchanger 2	ENOX2	Q16206	10495	TCMSP
Caryophylli flos	MOL000254	Eugenol	Leukotriene A-4 hydrolase	LTA4H	P09960	4048	TCMSP
Caryophylli flos	MOL000254	Eugenol	Mucin-1	MUC1	P15941	4582	TCMSP
Caryophylli flos	MOL000254	Eugenol	Muscarinic acetylcholine receptor M1	CHRM1	P11229	1128	TCMSP
Caryophylli flos	MOL000254	Eugenol	Muscarinic acetylcholine receptor M2	CHRM2	P08172	1129	TCMSP
Caryophylli flos	MOL000254	Eugenol	Muscarinic acetylcholine receptor M3	CHRM3	P20309	1131	TCMSP
Caryophylli flos	MOL000254	Eugenol	Nitric-oxide synthase, endothelial	NOS3	P29474	4846	TCMSP
Caryophylli flos	MOL000254	Eugenol	Prostaglandin G/H synthase 1	PTGS1	P23219	5742	TCMSP
Caryophylli flos	MOL000254	Eugenol	Prostaglandin G/H synthase 2	PTGS2	P35354	5743	TCMSP
Caryophylli flos	MOL000254	Eugenol	Quinone oxidoreductase	CRYZ	Q08257	1429	TCMSP
Caryophylli flos	MOL000254	Eugenol	Serine/threonine-protein phosphatase 2B catalytic subunit alpha isoform	PPP3CA	Q08209	5530	TCMSP
Caryophylli flos	MOL000254	Eugenol	Short transient receptor potential channel 3	TRPC3	Q13507	7222	TCMSP
Caryophylli flos	MOL000254	Eugenol	Sodium channel protein type 5 subunit alpha	SCN5A	Q14524	6331	TCMSP
Caryophylli flos	MOL000254	Eugenol	Sodium-dependent dopamine transporter	SLC6A3	Q01959	6531	TCMSP
Caryophylli flos	MOL000254	Eugenol	Sodium-dependent noradrenaline transporter	SLC6A2	P23975	6530	TCMSP
Caryophylli flos	MOL000254	Eugenol	T-lymphocyte activation antigen CD86	CD86	P42081	942	TCMSP
Caryophylli flos	MOL000254	Eugenol	Transcription factor p65	RELA	Q04206	5970	TCMSP
Caryophylli flos	MOL000254	Eugenol	Transient receptor potential cation channel subfamily V member 3	TRPV3	Q8NET8	162514	TCMSP, Stitch
Caryophylli flos	MOL000254	Eugenol	Urokinase-type plasminogen activator	PLAU	P00749	5328	TCMSP
Caryophylli flos	MOL000254	Eugenol	Pre-mRNA 3'-end-processing factor FIP1 (hFip1) (FIP1-like 1 protein)	FIP1L1	Q6UN15	81608	Stitch
Caryophylli flos	MOL000254	Eugenol	Transient receptor potential cation channel subfamily V member 1	TRPV1	Q8NER1	7442	Stitch
Caryophylli flos	MOL000254	Eugenol	Transmembrane protease serine 11D	TMPRSS11D	O60235	9407	Stitch
Caryophylli flos	MOL000254	Eugenol	UDP-glucuronosyltransferase 2B17	UGT2B17	O75795	7367	Stitch
Caryophylli flos	MOL000254	Eugenol	Voltage-dependent T-type calcium channel subunit alpha-1G	CACNA1G	O43497	8913	Stitch
Caryophylli flos	MOL000254	Eugenol	Voltage-dependent T-type calcium channel subunit alpha-1H	CACNA1H	O95180	8912	Stitch
Caryophylli flos	MOL000254	Eugenol	Cannabinoid receptor 1	CNR1	P21554	1268	BatMan-TCM
Caryophylli flos	MOL000254	Eugenol	Cannabinoid receptor 2	CNR2	P34972	1269	BatMan-TCM
Caryophylli flos	MOL000254	Eugenol	Kappa-type opioid receptor (K-OR-1) (KOR-1)	OPRK1	P41145	4986	BatMan-TCM
Caryophylli flos	MOL000254	Eugenol	Transient receptor potential cation channel subfamily A member 1	TRPA1	O75762	8989	BatMan-TCM, Stitch
Caryophylli flos	MOL000254	Eugenol	Transient receptor potential cation channel subfamily M member 8	TRPM8	Q7Z2W7	79054	BatMan-TCM
Caryophylli flos	MOL000254	Eugenol	Tyrosinase	TYR	P14679	7299	BatMan-TCM

## Sheet: TCMSP
Herb_name	MolId	MolName	Target Name	Gene Symbol	Source	Uniprot ID	Gene ID
Radix Salviae miltiorrhizae	MOL007154	Tanshinone IIA	Poly [ADP-ribose] polymerase 4	PARP4	TCMSP	Q9UKK3	143
Radix Salviae miltiorrhizae	MOL007154	Tanshinone IIA	Nuclear receptor coactivator 1	NCOA1	TCMSP	Q15788	8648
Radix Salviae miltiorrhizae	MOL007157	Tanshinone I	Nuclear receptor coactivator 1	NCOA1	TCMSP	Q15788	8648
Radix Salviae miltiorrhizae	MOL007101	Dihydrotanshinone I	Nuclear receptor coactivator 1	NCOA1	TCMSP	Q15788	8648
Radix Salviae miltiorrhizae	MOL007088	Cryptotanshinone	Nuclear receptor coactivator 1	NCOA1	TCMSP	Q15788	8648
Radix Salviae miltiorrhizae	MOL007101	Dihydrotanshinone I	Nuclear receptor coactivator 2	NCOA2	TCMSP	Q15596	10499
Radix Salviae miltiorrhizae	MOL007088	Cryptotanshinone	Nuclear receptor coactivator 2	NCOA2	TCMSP	Q15596	10499
Radix Salviae miltiorrhizae	MOL007154	Tanshinone IIA	Sodium channel protein type 5 subunit alpha	SCN5A	TCMSP	Q14524	6331
Radix Salviae miltiorrhizae	MOL007101	Dihydrotanshinone I	Sodium channel protein type 5 subunit alpha	SCN5A	TCMSP	Q14524	6331
Radix Salviae miltiorrhizae	MOL007088	Cryptotanshinone	Sodium channel protein type 5 subunit alpha	SCN5A	TCMSP	Q14524	6331
Radix Salviae miltiorrhizae	MOL007088	Cryptotanshinone	Bcl-2-like protein 1	BCL2L1	TCMSP	Q07817	598
Radix Salviae miltiorrhizae	MOL007154	Tanshinone IIA	Transcription factor p65	RELA	TCMSP	Q04206	5970
Radix Salviae miltiorrhizae	MOL011865	Rosmarinic acid	Transcription factor p65	RELA	TCMSP	Q04206	5970
Radix Salviae miltiorrhizae	MOL007134	Danshensu	Transcription factor p65	RELA	TCMSP	Q04206	5970
Radix Salviae miltiorrhizae	MOL007088	Cryptotanshinone	Transcription factor p65	RELA	TCMSP	Q04206	5970
Radix Salviae miltiorrhizae	MOL007134	Danshensu	Actin, cytoplasmic 1	ACTB	TCMSP	P60709	60
Radix Salviae miltiorrhizae	MOL011865	Rosmarinic acid	Interleukin-2	IL2	TCMSP	P60568	3558
Radix Salviae miltiorrhizae	MOL007154	Tanshinone IIA	Fatty acid synthase	FASN	TCMSP	P49327	2194
Radix Salviae miltiorrhizae	MOL007101	Dihydrotanshinone I	5-hydroxytryptamine receptor 3A	HTR3A	TCMSP	P46098	3359
Radix Salviae miltiorrhizae	MOL007154	Tanshinone IIA	Endothelin-converting enzyme 1	ECE1	TCMSP	P42892	1889
Radix Salviae miltiorrhizae	MOL007154	Tanshinone IIA	Caspase-3	CASP3	TCMSP	P42574	836
Radix Salviae miltiorrhizae	MOL007136	Salvianolic acid A	Caspase-3	CASP3	TCMSP	P42574	836
Radix Salviae miltiorrhizae	MOL011865	Rosmarinic acid	Caspase-3	CASP3	TCMSP	P42574	836
Radix Salviae miltiorrhizae	MOL007154	Tanshinone IIA	Delta-type opioid receptor	OPRD1	TCMSP	P41143	4985
Radix Salviae miltiorrhizae	MOL007088	Cryptotanshinone	Delta-type opioid receptor	OPRD1	TCMSP	P41143	4985
Radix Salviae miltiorrhizae	MOL007088	Cryptotanshinone	Signal transducer and activator of transcription 3	STAT3	TCMSP	P40763	6774
Radix Salviae miltiorrhizae	MOL007154	Tanshinone IIA	Cyclin-dependent kinase inhibitor 1	CDKN1A	TCMSP	P38936	1026
Radix Salviae miltiorrhizae	MOL007154	Tanshinone IIA	Mu-type opioid receptor	OPRM1	TCMSP	P35372	4988
Radix Salviae miltiorrhizae	MOL007088	Cryptotanshinone	Mu-type opioid receptor	OPRM1	TCMSP	P35372	4988
Radix Salviae miltiorrhizae	MOL007101	Dihydrotanshinone I	Alpha-1B adrenergic receptor	ADRA1B	TCMSP	P35368	147
Radix Salviae miltiorrhizae	MOL007088	Cryptotanshinone	Alpha-1B adrenergic receptor	ADRA1B	TCMSP	P35368	147
Radix Salviae miltiorrhizae	MOL007154	Tanshinone IIA	Prostaglandin G/H synthase 2	PTGS2	TCMSP	P35354	5743
Radix Salviae miltiorrhizae	MOL007157	Tanshinone I	Prostaglandin G/H synthase 2	PTGS2	TCMSP	P35354	5743
Radix Salviae miltiorrhizae	MOL011865	Rosmarinic acid	Prostaglandin G/H synthase 2	PTGS2	TCMSP	P35354	5743
Radix Salviae miltiorrhizae	MOL007101	Dihydrotanshinone I	Prostaglandin G/H synthase 2	PTGS2	TCMSP	P35354	5743
Radix Salviae miltiorrhizae	MOL007134	Danshensu	Prostaglandin G/H synthase 2	PTGS2	TCMSP	P35354	5743
Radix Salviae miltiorrhizae	MOL007088	Cryptotanshinone	Prostaglandin G/H synthase 2	PTGS2	TCMSP	P35354	5743
Radix Salviae miltiorrhizae	MOL007154	Tanshinone IIA	Alpha-1A adrenergic receptor	ADRA1A	TCMSP	P35348	148
Radix Salviae miltiorrhizae	MOL007101	Dihydrotanshinone I	Alpha-1A adrenergic receptor	ADRA1A	TCMSP	P35348	148
Radix Salviae miltiorrhizae	MOL007088	Cryptotanshinone	Alpha-1A adrenergic receptor	ADRA1A	TCMSP	P35348	148
Radix Salviae miltiorrhizae	MOL007136	Salvianolic acid A	RAC-alpha serine/threonine-protein kinase	AKT1	TCMSP	P31749	207
Radix Salviae miltiorrhizae	MOL007154	Tanshinone IIA	Calcitonin receptor	CALCR	TCMSP	P30988	799
Radix Salviae miltiorrhizae	MOL011865	Rosmarinic acid	Mitogen-activated protein kinase 1	MAPK1	TCMSP	P28482	5594
Radix Salviae miltiorrhizae	MOL007134	Danshensu	Amine oxidase [flavin-containing] B	MAOB	TCMSP	P27338	4129
Radix Salviae miltiorrhizae	MOL007154	Tanshinone IIA	NF-kappa-B inhibitor alpha	NFKBIA	TCMSP	P25963	4792
Radix Salviae miltiorrhizae	MOL007154	Tanshinone IIA	Endothelin-1 receptor	EDNRA	TCMSP	P25101	1909
Radix Salviae miltiorrhizae	MOL007134	Danshensu	Alpha-1D adrenergic receptor	ADRA1D	TCMSP	P25100	146
Radix Salviae miltiorrhizae	MOL007088	Cryptotanshinone	Alpha-1D adrenergic receptor	ADRA1D	TCMSP	P25100	146
Radix Salviae miltiorrhizae	MOL007136	Salvianolic acid A	G1/S-specific cyclin-D1	CCND1	TCMSP	P24385	595
Radix Salviae miltiorrhizae	MOL007088	Cryptotanshinone	G1/S-specific cyclin-D1	CCND1	TCMSP	P24385	595
Radix Salviae miltiorrhizae	MOL007101	Dihydrotanshinone I	Prostaglandin G/H synthase 1	PTGS1	TCMSP	P23219	5742
Radix Salviae miltiorrhizae	MOL007134	Danshensu	Prostaglandin G/H synthase 1	PTGS1	TCMSP	P23219	5742
Radix Salviae miltiorrhizae	MOL007088	Cryptotanshinone	Prostaglandin G/H synthase 1	PTGS1	TCMSP	P23219	5742
Radix Salviae miltiorrhizae	MOL007154	Tanshinone IIA	Acetylcholinesterase	ACHE	TCMSP	P22303	43
Radix Salviae miltiorrhizae	MOL007134	Danshensu	Acetylcholinesterase	ACHE	TCMSP	P22303	43
Radix Salviae miltiorrhizae	MOL007134	Danshensu	Neurofibromin	NF1	TCMSP	P21359	4763
Radix Salviae miltiorrhizae	MOL007154	Tanshinone IIA	Muscarinic acetylcholine receptor M3	CHRM3	TCMSP	P20309	1131
Radix Salviae miltiorrhizae	MOL007088	Cryptotanshinone	Muscarinic acetylcholine receptor M3	CHRM3	TCMSP	P20309	1131
Radix Salviae miltiorrhizae	MOL007154	Tanshinone IIA	Retinoic acid receptor RXR-alpha	RXRA	TCMSP	P19793	6256
Radix Salviae miltiorrhizae	MOL007157	Tanshinone I	Retinoic acid receptor RXR-alpha	RXRA	TCMSP	P19793	6256
Radix Salviae miltiorrhizae	MOL007101	Dihydrotanshinone I	Retinoic acid receptor RXR-alpha	RXRA	TCMSP	P19793	6256
Radix Salviae miltiorrhizae	MOL007134	Danshensu	Alpha-2C adrenergic receptor	ADRA2C	TCMSP	P18825	152
Radix Salviae miltiorrhizae	MOL007134	Danshensu	Alpha-2B adrenergic receptor	ADRA2B	TCMSP	P18089	151
Radix Salviae miltiorrhizae	MOL007134	Danshensu	Chymotrypsinogen B	CTRB1	TCMSP	P17538	1504
Radix Salviae miltiorrhizae	MOL007101	Dihydrotanshinone I	Gamma-aminobutyric acid receptor subunit alpha-1	GABRA1	TCMSP	P14867	2554
Radix Salviae miltiorrhizae	MOL007088	Cryptotanshinone	Gamma-aminobutyric acid receptor subunit alpha-1	GABRA1	TCMSP	P14867	2554
Radix Salviae miltiorrhizae	MOL007154	Tanshinone IIA	Matrix metalloproteinase-9	MMP9	TCMSP	P14780	4318
Radix Salviae miltiorrhizae	MOL007154	Tanshinone IIA	Endothelin-1	EDN3	TCMSP	P14138	1908
Radix Salviae miltiorrhizae	MOL007088	Cryptotanshinone	Endothelin-1	EDN3	TCMSP	P14138	1908
Radix Salviae miltiorrhizae	MOL007154	Tanshinone IIA	Muscarinic acetylcholine receptor M1	CHRM1	TCMSP	P11229	1128
Radix Salviae miltiorrhizae	MOL007088	Cryptotanshinone	Muscarinic acetylcholine receptor M1	CHRM1	TCMSP	P11229	1128
Radix Salviae miltiorrhizae	MOL007154	Tanshinone IIA	Apoptosis regulator Bcl-2	BCL2	TCMSP	P10415	596
Radix Salviae miltiorrhizae	MOL007136	Salvianolic acid A	Apoptosis regulator Bcl-2	BCL2	TCMSP	P10415	596
Radix Salviae miltiorrhizae	MOL007134	Danshensu	Leukotriene A-4 hydrolase	LTA4H	TCMSP	P09960	4048
Radix Salviae miltiorrhizae	MOL007134	Danshensu	Alpha-2A adrenergic receptor	ADRA2A	TCMSP	P08913	150
Radix Salviae miltiorrhizae	MOL007154	Tanshinone IIA	Muscarinic acetylcholine receptor M5	CHRM5	TCMSP	P08912	1133
Radix Salviae miltiorrhizae	MOL007088	Cryptotanshinone	Muscarinic acetylcholine receptor M5	CHRM5	TCMSP	P08912	1133
Radix Salviae miltiorrhizae	MOL007154	Tanshinone IIA	Cytochrome P450 3A4	CYP3A4	TCMSP	P08684	1576
Radix Salviae miltiorrhizae	MOL007134	Danshensu	Beta-1 adrenergic receptor	ADRB1	TCMSP	P08588	153
Radix Salviae miltiorrhizae	MOL007154	Tanshinone IIA	Muscarinic acetylcholine receptor M4	CHRM4	TCMSP	P08173	1132
Radix Salviae miltiorrhizae	MOL007088	Cryptotanshinone	Muscarinic acetylcholine receptor M4	CHRM4	TCMSP	P08173	1132
Radix Salviae miltiorrhizae	MOL007154	Tanshinone IIA	Muscarinic acetylcholine receptor M2	CHRM2	TCMSP	P08172	1129
Radix Salviae miltiorrhizae	MOL007088	Cryptotanshinone	Muscarinic acetylcholine receptor M2	CHRM2	TCMSP	P08172	1129
Radix Salviae miltiorrhizae	MOL007154	Tanshinone IIA	Beta-2 adrenergic receptor	ADRB2	TCMSP	P07550	154
Radix Salviae miltiorrhizae	MOL007101	Dihydrotanshinone I	Beta-2 adrenergic receptor	ADRB2	TCMSP	P07550	154
Radix Salviae miltiorrhizae	MOL007134	Danshensu	Beta-2 adrenergic receptor	ADRB2	TCMSP	P07550	154
Radix Salviae miltiorrhizae	MOL007088	Cryptotanshinone	Beta-2 adrenergic receptor	ADRB2	TCMSP	P07550	154
Radix Salviae miltiorrhizae	MOL007154	Tanshinone IIA	Nucleophosmin	NPM1	TCMSP	P06748	4869
Radix Salviae miltiorrhizae	MOL007088	Cryptotanshinone	Progesterone receptor	PGR	TCMSP	P06401	5241
Radix Salviae miltiorrhizae	MOL007154	Tanshinone IIA	Transcription factor AP-1	JUN	TCMSP	P05412	3725
Radix Salviae miltiorrhizae	MOL007157	Tanshinone I	Intercellular adhesion molecule 1	ICAM1	TCMSP	P05362	3383
Radix Salviae miltiorrhizae	MOL007154	Tanshinone IIA	Cytochrome P450 1A2	CYP1A2	TCMSP	P05177	1544
Radix Salviae miltiorrhizae	MOL007154	Tanshinone IIA	Integrin beta-3	ITGB3	TCMSP	P05106	3690
Radix Salviae miltiorrhizae	MOL007088	Cryptotanshinone	Amyloid beta A4 protein	APP	TCMSP	P05067	351
Radix Salviae miltiorrhizae	MOL007154	Tanshinone IIA	Cytochrome P450 1A1	CYP1A1	TCMSP	P04798	1543
Radix Salviae miltiorrhizae	MOL007154	Tanshinone IIA	Cellular tumor antigen p53	TP53	TCMSP	P04637	8626
Radix Salviae miltiorrhizae	MOL007134	Danshensu	Collagen alpha-1(III) chain	COL3A1	TCMSP	P02461	1281
Radix Salviae miltiorrhizae	MOL007134	Danshensu	Collagen alpha-1(I) chain	COL1A1	TCMSP	P02452	1277
Radix Salviae miltiorrhizae	MOL007154	Tanshinone IIA	Myc proto-oncogene protein	MYC	TCMSP	P01106	4609
Radix Salviae miltiorrhizae	MOL007154	Tanshinone IIA	Proto-oncogene c-Fos	FOS	TCMSP	P01100	2353
Radix Salviae miltiorrhizae	MOL007134	Danshensu	Metalloproteinase inhibitor 1	TIMP1	TCMSP	P01033	7076
Radix Salviae miltiorrhizae	MOL007134	Danshensu	Superoxide dismutase [Cu-Zn]	SOD1	TCMSP	P00441	6647
Radix Salviae miltiorrhizae	MOL007154	Tanshinone IIA	Activator of 90 kDa heat shock protein ATPase homolog 1	AHSA1	TCMSP	O95433	#REF!
Radix Salviae miltiorrhizae	MOL007088	Cryptotanshinone	Tumor necrosis factor	TNF	TCMSP	O95150	#REF!
Radix Salviae miltiorrhizae	MOL007154	Tanshinone IIA	Nuclear receptor subfamily 1 group I member 2	NR1I2	TCMSP	O75469	#REF!
Radix Salviae miltiorrhizae	MOL007088	Cryptotanshinone	Baculoviral IAP repeat-containing protein 5	BIRC5	TCMSP	O15392	#REF!
Radix Salviae miltiorrhizae	MOL007157	Tanshinone I	Androgen receptor	AR	TCMSP	#REF!	#REF!
Radix Salviae miltiorrhizae	MOL011865	Rosmarinic acid	Androgen receptor	AR	TCMSP	#REF!	#REF!
Radix Salviae miltiorrhizae	MOL011865	Rosmarinic acid	Complement C3	C3	TCMSP	#REF!	#REF!
Radix Salviae miltiorrhizae	MOL011865	Rosmarinic acid	Complement C5	C5	TCMSP	#REF!	#REF!
Radix Salviae miltiorrhizae	MOL011865	Rosmarinic acid	Eotaxin	CCL11	TCMSP	#REF!	#REF!
Radix Salviae miltiorrhizae	MOL011865	Rosmarinic acid	C-C motif chemokine 2	CCL2	TCMSP	#REF!	#REF!
Radix Salviae miltiorrhizae	MOL011865	Rosmarinic acid	C-C motif chemokine 3	CCL3	TCMSP	#REF!	#REF!
Radix Salviae miltiorrhizae	MOL011865	Rosmarinic acid	G1/S-specific cyclin-D3	CCND3	TCMSP	#REF!	#REF!
Radix Salviae miltiorrhizae	MOL011865	Rosmarinic acid	C-C chemokine receptor type 3	CCR3	TCMSP	#REF!	#REF!
Radix Salviae miltiorrhizae	MOL011865	Rosmarinic acid	T-cell surface glycoprotein CD3 zeta chain	CD247	TCMSP	#REF!	#REF!
Radix Salviae miltiorrhizae	MOL011865	Rosmarinic acid	T-lymphocyte activation antigen CD80	CD80	TCMSP	#REF!	#REF!
Radix Salviae miltiorrhizae	MOL011865	Rosmarinic acid	T-lymphocyte activation antigen CD86	CD86	TCMSP	#REF!	#REF!
Radix Salviae miltiorrhizae	MOL007136	Salvianolic acid A	Cyclin-dependent kinase inhibitor 1	CDKN1A	TCMSP	#REF!	#REF!
Radix Salviae miltiorrhizae	MOL011865	Rosmarinic acid	Cyclin-dependent kinase inhibitor 1	CDKN1A	TCMSP	#REF!	#REF!
Radix Salviae miltiorrhizae	MOL007136	Salvianolic acid A	Collagen alpha-1(VII) chain	COL7A1	TCMSP	#REF!	#REF!
Radix Salviae miltiorrhizae	MOL007157	Tanshinone I	Dipeptidyl peptidase IV	DPP4	TCMSP	#REF!	#REF!
Radix Salviae miltiorrhizae	MOL011865	Rosmarinic acid	Dipeptidyl peptidase IV	DPP4	TCMSP	#REF!	#REF!
Radix Salviae miltiorrhizae	MOL007136	Salvianolic acid A	Eukaryotic translation initiation factor 6	EIF6	TCMSP	#REF!	#REF!
Radix Salviae miltiorrhizae	MOL011865	Rosmarinic acid	Eukaryotic translation initiation factor 6	EIF6	TCMSP	#REF!	#REF!
Radix Salviae miltiorrhizae	MOL011865	Rosmarinic acid	Estrogen receptor	ESR1	TCMSP	#REF!	#REF!
Radix Salviae miltiorrhizae	MOL007136	Salvianolic acid A	Coagulation factor Xa	F10	TCMSP	#REF!	#REF!
Radix Salviae miltiorrhizae	MOL011865	Rosmarinic acid	Prothrombin	F2	TCMSP	#REF!	#REF!
Radix Salviae miltiorrhizae	MOL007136	Salvianolic acid A	Coagulation factor VII	F7	TCMSP	#REF!	#REF!
Radix Salviae miltiorrhizae	MOL007157	Tanshinone I	Heat shock protein HSP 90	HSP90	TCMSP	#REF!	#REF!
Radix Salviae miltiorrhizae	MOL011865	Rosmarinic acid	Indoleamine 2,3-dioxygenase 1	IDO1	TCMSP	#REF!	#REF!
Radix Salviae miltiorrhizae	MOL011865	Rosmarinic acid	Ig gamma-1 chain C region	IGHG1	TCMSP	#REF!	#REF!
Radix Salviae miltiorrhizae	MOL011865	Rosmarinic acid	Inhibitor of nuclear factor kappa-B kinase subunit beta	IKBKB	TCMSP	#REF!	#REF!
Radix Salviae miltiorrhizae	MOL011865	Rosmarinic acid	Interleukin-4	IL4	TCMSP	#REF!	#REF!
Radix Salviae miltiorrhizae	MOL011865	Rosmarinic acid	Interleukin-5	IL5	TCMSP	#REF!	#REF!
Radix Salviae miltiorrhizae	MOL011865	Rosmarinic acid	Nuclear factor of activated T-cells, cytoplasmic 3	NFATC3	TCMSP	#REF!	#REF!
Radix Salviae miltiorrhizae	MOL007157	Tanshinone I	Trypsin-1	PRSS1	TCMSP	#REF!	#REF!
Radix Salviae miltiorrhizae	MOL007136	Salvianolic acid A	Trypsin-1	PRSS1	TCMSP	#REF!	#REF!
Radix Salviae miltiorrhizae	MOL011865	Rosmarinic acid	Trypsin-1	PRSS1	TCMSP	#REF!	#REF!
Radix Salviae miltiorrhizae	MOL011865	Rosmarinic acid	Alpha-synuclein	SNCA	TCMSP	#REF!	#REF!
Radix Salviae miltiorrhizae	MOL011865	Rosmarinic acid	Signal transducer and activator of transcription 1-alpha/beta	STAT1	TCMSP	#REF!	#REF!
Radix Salviae miltiorrhizae	MOL007157	Tanshinone I	Vascular cell adhesion protein 1	VCAM1	TCMSP	#REF!	#REF!
Radix Salviae miltiorrhizae	MOL007157	Tanshinone I	Vascular endothelial growth factor A	VEGFA	TCMSP	#REF!	#REF!
Choerospondiatis fructus	MOL001002	Ellagic acid	Transcription factor p65	RELA	TCMSP	Q04206	5970
Choerospondiatis fructus	MOL000513	Gallic acid	Fatty acid synthase	FASN	TCMSP	P49327	2194
Choerospondiatis fructus	MOL000513	Gallic acid	Caspase-3	CASP3	TCMSP	P42574	836
Choerospondiatis fructus	MOL000105	Protocatechuic acid	Prostaglandin G/H synthase 2	PTGS2	TCMSP	P35354	5743
Choerospondiatis fructus	MOL000513	Gallic acid	Prostaglandin G/H synthase 2	PTGS2	TCMSP	P35354	5743
Choerospondiatis fructus	MOL000105	Protocatechuic acid	Amine oxidase [flavin-containing] B	MAOB	TCMSP	P27338	4129
Choerospondiatis fructus	MOL000513	Gallic acid	Amine oxidase [flavin-containing] B	MAOB	TCMSP	P27338	4129
Choerospondiatis fructus	MOL001002	Ellagic acid	NF-kappa-B inhibitor alpha	NFKBIA	TCMSP	P25963	4792
Choerospondiatis fructus	MOL000105	Protocatechuic acid	Prostaglandin G/H synthase 1	PTGS1	TCMSP	P23219	5742
Choerospondiatis fructus	MOL000513	Gallic acid	Prostaglandin G/H synthase 1	PTGS1	TCMSP	P23219	5742
Choerospondiatis fructus	MOL001452	Protocatechualdehyde	Muscarinic acetylcholine receptor M3	CHRM3	TCMSP	P20309	1131
Choerospondiatis fructus	MOL001452	Protocatechualdehyde	Muscarinic acetylcholine receptor M1	CHRM1	TCMSP	P11229	1128
Choerospondiatis fructus	MOL001002	Ellagic acid	72 kDa type IV collagenase	MMP2	TCMSP	P08253
Choerospondiatis fructus	MOL001452	Protocatechualdehyde	Muscarinic acetylcholine receptor M2	CHRM2	TCMSP	P08172	1129
Choerospondiatis fructus	MOL000513	Gallic acid	Progesterone receptor	PGR	TCMSP	P06401	5241
Choerospondiatis fructus	MOL001002	Ellagic acid	Progesterone receptor	PGR	TCMSP	P06401	5241
Choerospondiatis fructus	MOL000513	Gallic acid	Cellular tumor antigen p53	TP53	TCMSP	P04637	8626
Choerospondiatis fructus	MOL000105	Protocatechuic acid	Alcohol dehydrogenase 1C	ADH1C	TCMSP	P00326	#REF!
Choerospondiatis fructus	MOL001452	Protocatechualdehyde	Alcohol dehydrogenase 1C	ADH1C	TCMSP	P00326	#REF!
Choerospondiatis fructus	MOL000748	5-Hydroxymethylfurfural	Alcohol dehydrogenase 1B	ADH1B	TCMSP	P00325	#REF!
Choerospondiatis fructus	MOL000105	Protocatechuic acid	Arachidonate 5-lipoxygenase	ALOX5	TCMSP	#REF!	#REF!
Choerospondiatis fructus	MOL001002	Ellagic acid	Androgen receptor	AR	TCMSP	#REF!	#REF!
Choerospondiatis fructus	MOL000513	Gallic acid	Caspase-9	CASP9	TCMSP	#REF!	#REF!
Choerospondiatis fructus	MOL001002	Ellagic acid	Cell division protein kinase 2	CDK2	TCMSP	#REF!	#REF!
Choerospondiatis fructus	MOL001002	Ellagic acid	Cyclin-dependent kinase inhibitor 1	CDKN1A	TCMSP	#REF!	#REF!
Choerospondiatis fructus	MOL000748	5-Hydroxymethylfurfural	Muscarinic acetylcholine receptor M2	CHRM2	TCMSP	#REF!	#REF!
Choerospondiatis fructus	MOL001452	Protocatechualdehyde	Neuronal acetylcholine receptor protein, alpha-7 chain	CHRNA7	TCMSP	#REF!	#REF!
Choerospondiatis fructus	MOL000513	Gallic acid	Cytochrome P450 3A43	CYP3A43	TCMSP	#REF!	#REF!
Choerospondiatis fructus	MOL000748	5-Hydroxymethylfurfural	Dipeptidyl peptidase IV	DPP4	TCMSP	#REF!	#REF!
Choerospondiatis fructus	MOL001002	Ellagic acid	Estrogen receptor	ESR1	TCMSP	#REF!	#REF!
Choerospondiatis fructus	MOL001452	Protocatechualdehyde	Gamma-aminobutyric acid receptor subunit alpha-1	GABRA1	TCMSP	#REF!	#REF!
Choerospondiatis fructus	MOL000748	5-Hydroxymethylfurfural	Gamma-aminobutyric acid receptor subunit alpha-1	GABRA1	TCMSP	#REF!	#REF!
Choerospondiatis fructus	MOL000748	5-Hydroxymethylfurfural	Gamma-aminobutyric-acid receptor subunit alpha-6	GABRA6	TCMSP	#REF!	#REF!
Choerospondiatis fructus	MOL000748	5-Hydroxymethylfurfural	Glutamate receptor 2	GRIA2	TCMSP	#REF!	#REF!
Choerospondiatis fructus	MOL001002	Ellagic acid	Glutathione S-transferase A1	GSTA1	TCMSP	#REF!	#REF!
Choerospondiatis fructus	MOL001002	Ellagic acid	Glutathione S-transferase A2	GSTA2	TCMSP	#REF!	#REF!
Choerospondiatis fructus	MOL001002	Ellagic acid	Glutathione S-transferase Mu 1	GSTM1	TCMSP	#REF!	#REF!
Choerospondiatis fructus	MOL001002	Ellagic acid	Glutathione S-transferase Mu 2	GSTM2	TCMSP	#REF!	#REF!
Choerospondiatis fructus	MOL001002	Ellagic acid	Glutathione S-transferase P	GSTP1	TCMSP	#REF!	#REF!
Choerospondiatis fructus	MOL000513	Gallic acid	Heat shock protein HSP 90	HSP90	TCMSP	#REF!	#REF!
Choerospondiatis fructus	MOL001002	Ellagic acid	Heat shock protein HSP 90	HSP90	TCMSP	#REF!	#REF!
Choerospondiatis fructus	MOL001002	Ellagic acid	Insulin-like growth factor II	IGF2	TCMSP	#REF!	#REF!
Choerospondiatis fructus	MOL000748	5-Hydroxymethylfurfural	Ig gamma-1 chain C region	IGHG1	TCMSP	#REF!	#REF!
Choerospondiatis fructus	MOL001002	Ellagic acid	Interleukin-8	IL8	TCMSP	#REF!	#REF!
Choerospondiatis fructus	MOL000513	Gallic acid	Microsomal glutathione S-transferase 1	MGST1	TCMSP	#REF!	#REF!
Choerospondiatis fructus	MOL001002	Ellagic acid	Matrix metalloproteinase-9	MMP9	TCMSP	#REF!	#REF!
Choerospondiatis fructus	MOL001452	Protocatechualdehyde	Ornithine decarboxylase	ODC	TCMSP	#REF!	#REF!
Choerospondiatis fructus	MOL000105	Protocatechuic acid	Protein kinase C alpha type	PRKCA	TCMSP	#REF!	#REF!
Choerospondiatis fructus	MOL000105	Protocatechuic acid	Protein kinase C beta type	PRKCB	TCMSP	#REF!	#REF!
Choerospondiatis fructus	MOL001002	Ellagic acid	Protein kinase C beta type	PRKCB	TCMSP	#REF!	#REF!
Choerospondiatis fructus	MOL000105	Protocatechuic acid	Protein kinase C gamma type	PRKCG	TCMSP	#REF!	#REF!
Choerospondiatis fructus	MOL000105	Protocatechuic acid	Protein kinase C zeta type	PRKCZ	TCMSP	#REF!	#REF!
Choerospondiatis fructus	MOL000105	Protocatechuic acid	Trypsin-3	PRSS3	TCMSP	#REF!	#REF!
Choerospondiatis fructus	MOL000748	5-Hydroxymethylfurfural	Prostaglandin G/H synthase 1	PTGS1	TCMSP	#REF!	#REF!
Choerospondiatis fructus	MOL000748	5-Hydroxymethylfurfural	Prostaglandin G/H synthase 2	PTGS2	TCMSP	#REF!	#REF!
Choerospondiatis fructus	MOL000513	Gallic acid	Tumor necrosis factor ligand superfamily member 6	TNFSF6	TCMSP	#REF!	#REF!
Choerospondiatis fructus	MOL000513	Gallic acid	DNA topoisomerase II	TOP2A	TCMSP	#REF!	#REF!
Choerospondiatis fructus	MOL001002	Ellagic acid	Vascular endothelial growth factor A	VEGFA	TCMSP	#REF!	#REF!
Caryophylli flos	MOL000254	Eugenol	Canalicular multispecific organic anion transporter 1	ABCC2	TCMSP	Q92887	1244
Caryophylli flos	MOL000254	Eugenol	Sodium channel protein type 5 subunit alpha	SCN5A	TCMSP	Q14524	6331
Caryophylli flos	MOL000254	Eugenol	Transcription factor p65	RELA	TCMSP	Q04206	5970
Caryophylli flos	MOL000254	Eugenol	Sodium-dependent dopamine transporter	SLC6A3	TCMSP	Q01959	6531
Caryophylli flos	MOL000254	Eugenol	Alpha-1B adrenergic receptor	ADRA1B	TCMSP	P35368	147
Caryophylli flos	MOL000254	Eugenol	Prostaglandin G/H synthase 2	PTGS2	TCMSP	P35354	5743
Caryophylli flos	MOL000254	Eugenol	Alpha-1A adrenergic receptor	ADRA1A	TCMSP	P35348	148
Caryophylli flos	MOL000254	Eugenol	Amine oxidase [flavin-containing] B	MAOB	TCMSP	P27338	4129
Caryophylli flos	MOL000254	Eugenol	Alpha-1D adrenergic receptor	ADRA1D	TCMSP	P25100	146
Caryophylli flos	MOL000254	Eugenol	Sodium-dependent noradrenaline transporter	SLC6A2	TCMSP	P23975	6530
Caryophylli flos	MOL000254	Eugenol	Prostaglandin G/H synthase 1	PTGS1	TCMSP	P23219	5742
Caryophylli flos	MOL000254	Eugenol	Amine oxidase [flavin-containing] A	MAOA	TCMSP	P21397	4128
Caryophylli flos	MOL000254	Eugenol	Muscarinic acetylcholine receptor M3	CHRM3	TCMSP	P20309	1131
Caryophylli flos	MOL000254	Eugenol	Alpha-2C adrenergic receptor	ADRA2C	TCMSP	P18825	152
Caryophylli flos	MOL000254	Eugenol	Alpha-2B adrenergic receptor	ADRA2B	TCMSP	P18089	151
Caryophylli flos	MOL000254	Eugenol	Chymotrypsinogen B	CTRB1	TCMSP	P17538	1504
Caryophylli flos	MOL000254	Eugenol	Muscarinic acetylcholine receptor M1	CHRM1	TCMSP	P11229	1128
Caryophylli flos	MOL000254	Eugenol	Leukotriene A-4 hydrolase	LTA4H	TCMSP	P09960	4048
Caryophylli flos	MOL000254	Eugenol	Alpha-2A adrenergic receptor	ADRA2A	TCMSP	P08913	150
Caryophylli flos	MOL000254	Eugenol	Beta-1 adrenergic receptor	ADRB1	TCMSP	P08588	153
Caryophylli flos	MOL000254	Eugenol	Muscarinic acetylcholine receptor M2	CHRM2	TCMSP	P08172	1129
Caryophylli flos	MOL000254	Eugenol	Beta-2 adrenergic receptor	ADRB2	TCMSP	P07550	154
Caryophylli flos	MOL000254	Eugenol	Aryl hydrocarbon receptor	AHR	TCMSP	#REF!	#REF!
Caryophylli flos	MOL000254	Eugenol	Arachidonate 5-lipoxygenase	ALOX5	TCMSP	#REF!	#REF!
Caryophylli flos	MOL000254	Eugenol	Calcium-transporting ATPase type 2C member 1	ATP2C1	TCMSP	#REF!	#REF!
Caryophylli flos	MOL000254	Eugenol	T-lymphocyte activation antigen CD86	CD86	TCMSP	#REF!	#REF!
Caryophylli flos	MOL000254	Eugenol	Quinone oxidoreductase	CRYZ	TCMSP	#REF!	#REF!
Caryophylli flos	MOL000254	Eugenol	Cytochrome P450 1A1	CYP1A1	TCMSP	#REF!	#REF!
Caryophylli flos	MOL000254	Eugenol	Cytochrome P450 1B1	CYP1B1	TCMSP	#REF!	#REF!
Caryophylli flos	MOL000254	Eugenol	Dopamine D1 receptor	DRD1	TCMSP	#REF!	#REF!
Caryophylli flos	MOL000254	Eugenol	Ecto-NOX disulfide-thiol exchanger 2	ENOX2	TCMSP	#REF!	#REF!
Caryophylli flos	MOL000254	Eugenol	Mucin-1	MUC1	TCMSP	#REF!	#REF!
Caryophylli flos	MOL000254	Eugenol	Nitric-oxide synthase, endothelial	NOS3	TCMSP	#REF!	#REF!
Caryophylli flos	MOL000254	Eugenol	Urokinase-type plasminogen activator	PLAU	TCMSP	#REF!	#REF!
Caryophylli flos	MOL000254	Eugenol	Serine/threonine-protein phosphatase 2B catalytic subunit alpha isoform	PPP3CA	TCMSP	#REF!	#REF!
Caryophylli flos	MOL000254	Eugenol	Short transient receptor potential channel 3	TRPC3	TCMSP	#REF!	#REF!
Caryophylli flos	MOL000254	Eugenol	Transient receptor potential cation channel subfamily V member 3	TRPV3	TCMSP	#REF!	#REF!
Bomeolum	MOL000244	(-)Borneol	Nuclear receptor coactivator 2	NCOA2	TCMSP	Q15596	10499
Bomeolum	MOL000244	(-)Borneol	Prostaglandin G/H synthase 2	PTGS2	TCMSP	P35354	5743
Bomeolum	MOL000244	(-)Borneol	Amine oxidase [flavin-containing] B	MAOB	TCMSP	P27338	4129
Bomeolum	MOL000244	(-)Borneol	Sodium-dependent noradrenaline transporter	SLC6A2	TCMSP	P23975	6530
Bomeolum	MOL000244	(-)Borneol	Prostaglandin G/H synthase 1	PTGS1	TCMSP	P23219	5742
Bomeolum	MOL000244	(-)Borneol	Muscarinic acetylcholine receptor M2	CHRM2	TCMSP	P08172	1129
Bomeolum	MOL000244	(-)Borneol	Gamma-aminobutyric-acid receptor alpha-5 subunit	GABRA5	TCMSP	#REF!	#REF!
Bomeolum	MOL000244	(-)Borneol	Gamma-aminobutyric acid receptor subunit alpha-1	GABRA1	TCMSP	#REF!	#REF!
Bomeolum	MOL000244	(-)Borneol	Ig gamma-1 chain C region	IGHG1	TCMSP	#REF!	#REF!

## Sheet: Swiss>0.5
Herb_name	Mol ID	Molecule Name		Gene Symbol	Uniprot ID	Score cutoff	Source
Choerospondiatis fructus	MOL000513	Gallic acid	Carbonic anhydrase II	CA2	P00918	1	SwissTargetPrediction
Choerospondiatis fructus	MOL000513	Gallic acid	Carbonic anhydrase VII	CA7	P43166	1	SwissTargetPrediction
Choerospondiatis fructus	MOL000513	Gallic acid	Carbonic anhydrase I	CA1	P00915	1	SwissTargetPrediction
Choerospondiatis fructus	MOL000513	Gallic acid	Carbonic anhydrase III	CA3	P07451	1	SwissTargetPrediction
Choerospondiatis fructus	MOL000513	Gallic acid	Carbonic anhydrase VI	CA6	P23280	1	SwissTargetPrediction
Choerospondiatis fructus	MOL000513	Gallic acid	Carbonic anhydrase XII	CA12	O43570	1	SwissTargetPrediction
Choerospondiatis fructus	MOL000513	Gallic acid	Carbonic anhydrase XIV	CA14	Q9ULX7	1	SwissTargetPrediction
Choerospondiatis fructus	MOL000513	Gallic acid	Carbonic anhydrase IX	CA9	Q16790	1	SwissTargetPrediction
Choerospondiatis fructus	MOL000513	Gallic acid	Alpha-(1,3)-fucosyltransferase 7	FUT7	Q11130	1	SwissTargetPrediction
Choerospondiatis fructus	MOL000513	Gallic acid	Carbonic anhydrase IV	CA4	P22748	1	SwissTargetPrediction
Choerospondiatis fructus	MOL000513	Gallic acid	Carbonic anhydrase VB	CA5B	Q9Y2D0	1	SwissTargetPrediction
Choerospondiatis fructus	MOL000513	Gallic acid	Carbonic anhydrase VA	CA5A	P35218	1	SwissTargetPrediction
Choerospondiatis fructus	MOL000513	Gallic acid	Carbonic anhydrase XIII (by homology)	CA13	Q8N1Q1	1	SwissTargetPrediction
Choerospondiatis fructus	MOL000105	Protocatechuic acid	Carbonic anhydrase II	CA2	P00918	1	SwissTargetPrediction
Choerospondiatis fructus	MOL000105	Protocatechuic acid	Carbonic anhydrase VII	CA7	P43166	1	SwissTargetPrediction
Choerospondiatis fructus	MOL000105	Protocatechuic acid	Carbonic anhydrase I	CA1	P00915	1	SwissTargetPrediction
Choerospondiatis fructus	MOL000105	Protocatechuic acid	Carbonic anhydrase VI	CA6	P23280	1	SwissTargetPrediction
Choerospondiatis fructus	MOL000105	Protocatechuic acid	Carbonic anhydrase XII	CA12	O43570	1	SwissTargetPrediction
Choerospondiatis fructus	MOL000105	Protocatechuic acid	Carbonic anhydrase XIV	CA14	Q9ULX7	1	SwissTargetPrediction
Choerospondiatis fructus	MOL000105	Protocatechuic acid	Carbonic anhydrase IX	CA9	Q16790	1	SwissTargetPrediction
Choerospondiatis fructus	MOL000105	Protocatechuic acid	Carbonic anhydrase IV	CA4	P22748	1	SwissTargetPrediction
Choerospondiatis fructus	MOL001002	Ellagic acid	Glutathione reductase	GSR	P00390	0.534887	SwissTargetPrediction
Radix Salviae miltiorrhizae	MOL007154	Tanshinone IIA	Aldose reductase	AKR1B1	P15121	1	SwissTargetPrediction
Radix Salviae miltiorrhizae	MOL007154	Tanshinone IIA	Acyl coenzyme A:cholesterol acyltransferase	CES1	P23141	1	SwissTargetPrediction
Radix Salviae miltiorrhizae	MOL007154	Tanshinone IIA	Telomerase reverse transcriptase	TERT	O14746	1	SwissTargetPrediction
Radix Salviae miltiorrhizae	MOL007154	Tanshinone IIA	Protein-tyrosine phosphatase 1C	PTPN6	P29350	1	SwissTargetPrediction
Radix Salviae miltiorrhizae	MOL007154	Tanshinone IIA	Carboxylesterase 2	CES2	O00748	1	SwissTargetPrediction
Radix Salviae miltiorrhizae	MOL007154	Tanshinone IIA	Protein-tyrosine phosphatase 2C	PTPN11	Q06124	1	SwissTargetPrediction
Radix Salviae miltiorrhizae	MOL007088	Cryptotanshinone	Aldose reductase (by homology)	AKR1B1	P15121	1	SwissTargetPrediction
Radix Salviae miltiorrhizae	MOL007088	Cryptotanshinone	Acetylcholinesterase	ACHE	P22303	1	SwissTargetPrediction
Radix Salviae miltiorrhizae	MOL007088	Cryptotanshinone	Acyl coenzyme A:cholesterol acyltransferase	CES1	P23141	1	SwissTargetPrediction
Radix Salviae miltiorrhizae	MOL007088	Cryptotanshinone	Carboxylesterase 2	CES2	O00748	1	SwissTargetPrediction
Radix Salviae miltiorrhizae	MOL007088	Cryptotanshinone	Signal transducer and activator of transcription 3	STAT3	P40763	1	SwissTargetPrediction
Radix Salviae miltiorrhizae	MOL007101	Dihydrotanshinone I	Aldose reductase (by homology)	AKR1B1	P15121	1	SwissTargetPrediction
Radix Salviae miltiorrhizae	MOL007101	Dihydrotanshinone I	Acetylcholinesterase	ACHE	P22303	1	SwissTargetPrediction
Radix Salviae miltiorrhizae	MOL007101	Dihydrotanshinone I	Acyl coenzyme A:cholesterol acyltransferase	CES1	P23141	1	SwissTargetPrediction
Radix Salviae miltiorrhizae	MOL007101	Dihydrotanshinone I	Protein-tyrosine phosphatase 1C	PTPN6	P29350	1	SwissTargetPrediction
Radix Salviae miltiorrhizae	MOL007101	Dihydrotanshinone I	Carboxylesterase 2	CES2	O00748	1	SwissTargetPrediction
Radix Salviae miltiorrhizae	MOL007101	Dihydrotanshinone I	Protein-tyrosine phosphatase 2C	PTPN11	Q06124	1	SwissTargetPrediction
Radix Salviae miltiorrhizae	MOL007157	Tanshinone I	EZH2/SUZ12/EED complex	EED SUZ12 EZH2	O75530 Q15022 Q15910	1	SwissTargetPrediction
Radix Salviae miltiorrhizae	MOL007157	Tanshinone I	Protein-tyrosine phosphatase 1C	PTPN6	P29350	1	SwissTargetPrediction
Radix Salviae miltiorrhizae	MOL007157	Tanshinone I	Carboxylesterase 2	CES2	O00748	1	SwissTargetPrediction
Radix Salviae miltiorrhizae	MOL007157	Tanshinone I	Protein-tyrosine phosphatase 2C	PTPN11	Q06124	1	SwissTargetPrediction
Radix Salviae miltiorrhizae	MOL007074	Salvianolic acid B	Aldose reductase	AKR1B1	P15121	0.651186	SwissTargetPrediction
Radix Salviae miltiorrhizae	MOL007074	Salvianolic acid B	Matrix metalloproteinase 9	MMP9	P14780	0.611531	SwissTargetPrediction
Radix Salviae miltiorrhizae	MOL007074	Salvianolic acid B	Matrix metalloproteinase 1	MMP1	P03956	0.611531	SwissTargetPrediction
Radix Salviae miltiorrhizae	MOL007074	Salvianolic acid B	Matrix metalloproteinase 12	MMP12	P39900	0.611531	SwissTargetPrediction
Radix Salviae miltiorrhizae	MOL007074	Salvianolic acid B	Carbonic anhydrase VII	CA7	P43166	0.580108	SwissTargetPrediction
Radix Salviae miltiorrhizae	MOL007074	Salvianolic acid B	Carbonic anhydrase XII	CA12	O43570	0.580108	SwissTargetPrediction
Radix Salviae miltiorrhizae	MOL007074	Salvianolic acid B	Carbonic anhydrase IV	CA4	P22748	0.580108	SwissTargetPrediction
Radix Salviae miltiorrhizae	MOL007136	Salvianolic acid A	Carbonic anhydrase II	CA2	P00918	0.959567	SwissTargetPrediction
Radix Salviae miltiorrhizae	MOL007136	Salvianolic acid A	Carbonic anhydrase VII	CA7	P43166	0.959567	SwissTargetPrediction
Radix Salviae miltiorrhizae	MOL007136	Salvianolic acid A	Carbonic anhydrase XII	CA12	O43570	0.959567	SwissTargetPrediction
Radix Salviae miltiorrhizae	MOL007136	Salvianolic acid A	Carbonic anhydrase IV	CA4	P22748	0.959567	SwissTargetPrediction
Radix Salviae miltiorrhizae	MOL011865	Rosmarinic acid	Tyrosine-protein kinase FYN	FYN	P06241	0.967872	SwissTargetPrediction
Radix Salviae miltiorrhizae	MOL011865	Rosmarinic acid	Aldose reductase	AKR1B1	P15121	0.967872	SwissTargetPrediction
Radix Salviae miltiorrhizae	MOL011865	Rosmarinic acid	Transthyretin	TTR	P02766	0.967872	SwissTargetPrediction
Radix Salviae miltiorrhizae	MOL011865	Rosmarinic acid	Matrix metalloproteinase 1	MMP1	P03956	0.967872	SwissTargetPrediction

## Sheet: Batman>20
Herb_name	Mol ID	Molecule Name	Gene Symbol	Source	Score cutoff
Bomeolum	MOL000244	(-)Borneol	TRPV3	BatMan-TCM	162514|TRPV3(122.778)
Bomeolum	MOL000244	(-)Borneol	OPRK1	BatMan-TCM	4986|OPRK1(122.778)
Bomeolum	MOL000244	(-)Borneol	TRPM8	BatMan-TCM	79054|TRPM8(122.778)
Bomeolum	MOL000244	(-)Borneol	TRPA1	BatMan-TCM	8989|TRPA1(122.778)
Bomeolum	MOL000244	(-)Borneol	KCNK4	BatMan-TCM	50801|KCNK4(55.444)
Bomeolum	MOL000244	(-)Borneol	ESRRG	BatMan-TCM	2104|ESRRG(48.000)
Bomeolum	MOL000244	(-)Borneol	COX6C	BatMan-TCM	1345|COX6C(48.000)
Bomeolum	MOL000244	(-)Borneol	COX5B	BatMan-TCM	1329|COX5B(48.000)
Bomeolum	MOL000244	(-)Borneol	COX7C	BatMan-TCM	1350|COX7C(48.000)
Bomeolum	MOL000244	(-)Borneol	COX1	BatMan-TCM	4512|COX1(48.000)
Bomeolum	MOL000244	(-)Borneol	AKR1C2	BatMan-TCM	1646|AKR1C2(48.000)
Bomeolum	MOL000244	(-)Borneol	COX5A	BatMan-TCM	9377|COX5A(48.000)
Bomeolum	MOL000244	(-)Borneol	COX3	BatMan-TCM	4514|COX3(48.000)
Bomeolum	MOL000244	(-)Borneol	AR	BatMan-TCM	367|AR(48.000)
Bomeolum	MOL000244	(-)Borneol	COX7A1	BatMan-TCM	1346|COX7A1(48.000)
Bomeolum	MOL000244	(-)Borneol	FECH	BatMan-TCM	2235|FECH(48.000)
Bomeolum	MOL000244	(-)Borneol	COX4I1	BatMan-TCM	1327|COX4I1(48.000)
Bomeolum	MOL000244	(-)Borneol	PLA2G1B	BatMan-TCM	5319|PLA2G1B(48.000)
Bomeolum	MOL000244	(-)Borneol	COX6A2	BatMan-TCM	1339|COX6A2(48.000)
Bomeolum	MOL000244	(-)Borneol	ADH1C	BatMan-TCM	126|ADH1C(48.000)
Bomeolum	MOL000244	(-)Borneol	COX6B1	BatMan-TCM	1340|COX6B1(48.000)
Bomeolum	MOL000244	(-)Borneol	FABP6	BatMan-TCM	2172|FABP6(48.000)
Bomeolum	MOL000244	(-)Borneol	CES1	BatMan-TCM	1066|CES1(48.000)
Bomeolum	MOL000244	(-)Borneol	COX7B	BatMan-TCM	1349|COX7B(48.000)
Bomeolum	MOL000244	(-)Borneol	COX2	BatMan-TCM	4513|COX2(48.000)
Bomeolum	MOL000244	(-)Borneol	COX8A	BatMan-TCM	1351|COX8A(48.000)
Bomeolum	MOL000244	(-)Borneol	NR1H4	BatMan-TCM	9971|NR1H4(48.000)
Bomeolum	MOL000244	(-)Borneol	ACTN3	BatMan-TCM	89|ACTN3(22.373)
Bomeolum	MOL000244	(-)Borneol	TAC1	BatMan-TCM	6863|TAC1(22.373)
Bomeolum	MOL000244	(-)Borneol	NGFR	BatMan-TCM	4804|NGFR(22.373)
Bomeolum	MOL000244	(-)Borneol	ADRA2A	BatMan-TCM	150|ADRA2A(22.373)
Bomeolum	MOL000244	(-)Borneol	TRPV1	BatMan-TCM	7442|TRPV1(22.373)
Bomeolum	MOL000244	(-)Borneol	FGF10	BatMan-TCM	2255|FGF10(22.373)
Bomeolum	MOL000244	(-)Borneol	VCP	BatMan-TCM	7415|VCP(22.373)
Bomeolum	MOL000244	(-)Borneol	HIF1A	BatMan-TCM	3091|HIF1A(22.373)
Bomeolum	MOL000244	(-)Borneol	BNIP3	BatMan-TCM	664|BNIP3(22.373)
Bomeolum	MOL000244	(-)Borneol	CRH	BatMan-TCM	1392|CRH(22.373)
Bomeolum	MOL000244	(-)Borneol	NEFL	BatMan-TCM	4747|NEFL(22.373)
Bomeolum	MOL000244	(-)Borneol	UCN2	BatMan-TCM	90226|UCN2(22.373)
Bomeolum	MOL000244	(-)Borneol	SMO	BatMan-TCM	6608|SMO(22.373)
Bomeolum	MOL000244	(-)Borneol	TACR2	BatMan-TCM	6865|TACR2(22.373)
Bomeolum	MOL000244	(-)Borneol	AQP1	BatMan-TCM	358|AQP1(22.373)
Bomeolum	MOL000244	(-)Borneol	TAC4	BatMan-TCM	255061|TAC4(22.373)
Bomeolum	MOL000244	(-)Borneol	CDH3	BatMan-TCM	1001|CDH3(22.373)
Bomeolum	MOL000244	(-)Borneol	CBFA2T3	BatMan-TCM	863|CBFA2T3(22.373)
Bomeolum	MOL000244	(-)Borneol	NEFH	BatMan-TCM	4744|NEFH(22.373)
Bomeolum	MOL000244	(-)Borneol	CRHR2	BatMan-TCM	1395|CRHR2(22.373)
Caryophylli flos	MOL000254	Eugenol	TRPV3	BatMan-TCM	162514|TRPV3(114.143)
Caryophylli flos	MOL000254	Eugenol	OPRK1	BatMan-TCM	4986|OPRK1(114.143)
Caryophylli flos	MOL000254	Eugenol	TRPM8	BatMan-TCM	79054|TRPM8(114.143)
Caryophylli flos	MOL000254	Eugenol	TRPA1	BatMan-TCM	8989|TRPA1(114.143)
Caryophylli flos	MOL000254	Eugenol	CNR2	BatMan-TCM	1269|CNR2(23.000)
Caryophylli flos	MOL000254	Eugenol	TYR	BatMan-TCM	7299|TYR(23.000)
Caryophylli flos	MOL000254	Eugenol	CNR1	BatMan-TCM	1268|CNR1(23.000)
Radix Salviae miltiorrhizae	MOL007074	Salvianolicacid B	IMPDH1	BatMan-TCM	3614|IMPDH1(23.000)
Radix Salviae miltiorrhizae	MOL007074	Salvianolicacid B	IMPDH2	BatMan-TCM	3615|IMPDH2(23.000)
Radix Salviae miltiorrhizae	MOL007134	Danshensu	ADRA1D	BatMan-TCM	1846|ADRA1D(48.000)
Radix Salviae miltiorrhizae	MOL007134	Danshensu	ADRA1A	BatMan-TCM	1488|ADRA1A(48.000)
Radix Salviae miltiorrhizae	MOL007134	Danshensu	ADRA1B	BatMan-TCM	1487|ADRA1B(48.000)
Radix Salviae miltiorrhizae	MOL007134	Danshensu	ADRA2A	BatMan-TCM	1580|ADRA2A(48.000)
Radix Salviae miltiorrhizae	MOL007134	Danshensu	ADRA2B	BatMan-TCM	1881|ADRA2B(48.000)
Radix Salviae miltiorrhizae	MOL007134	Danshensu	ADRA2C	BatMan-TCM	1582|ADRA2C(48.000)
Radix Salviae miltiorrhizae	MOL007134	Danshensu	ADRB1	BatMan-TCM	1583|ADRB1(48.000)
Radix Salviae miltiorrhizae	MOL007134	Danshensu	ADRB2	BatMan-TCM	1854|ADRB2(48.000)
Radix Salviae miltiorrhizae	MOL007134	Danshensu	ADRB3	BatMan-TCM	1585|ADRB3(48.000)
Radix Salviae miltiorrhizae	MOL007134	Danshensu	ALOX5	BatMan-TCM	2840|ALOX5(48.000)
Radix Salviae miltiorrhizae	MOL007134	Danshensu	DDC	BatMan-TCM	1644|DDC(48.000)
Radix Salviae miltiorrhizae	MOL007134	Danshensu	DRD1	BatMan-TCM	1812|DRD1(48.000)
Radix Salviae miltiorrhizae	MOL007134	Danshensu	DRD2	BatMan-TCM	1813|DRD2(48.000)
Radix Salviae miltiorrhizae	MOL007134	Danshensu	DRD3	BatMan-TCM	1814|DRD3(48.000)
Radix Salviae miltiorrhizae	MOL007134	Danshensu	DRD4	BatMan-TCM	1815|DRD4(48.000)
Radix Salviae miltiorrhizae	MOL007134	Danshensu	DRD5	BatMan-TCM	1816|DRD5(48.000)
Radix Salviae miltiorrhizae	MOL007134	Danshensu	PAH	BatMan-TCM	5053|PAH(48.000)
Radix Salviae miltiorrhizae	MOL007134	Danshensu	TAT	BatMan-TCM	6898|TAT(48.000)
Radix Salviae miltiorrhizae	MOL007134	Danshensu	TH	BatMan-TCM	7054|TH(48.000)
Radix Salviae miltiorrhizae	MOL007134	Danshensu	YARS	BatMan-TCM	8565|YARS(48.000)
Radix Salviae miltiorrhizae	MOL007134	Danshensu	YARS2	BatMan-TCM	5167|YARS2(48.000)
Radix Salviae miltiorrhizae	MOL007154	Tanshinone IIA	CHRNA10	BatMan-TCM	57053|CHRNA10(80.882)

## Sheet: Stitch>0.7
Herb_name	Mol ID	Molecule Name	Gene Symbol	Combined_score	Source
Caryophylli flos	MOL000254	Eugenol	CACNA1G	0.874	Stitch
Caryophylli flos	MOL000254	Eugenol	TRPA1	0.873	Stitch
Caryophylli flos	MOL000254	Eugenol	TRPV1	0.867	Stitch
Caryophylli flos	MOL000254	Eugenol	UGT2B17	0.804	Stitch
Caryophylli flos	MOL000254	Eugenol	ALOX5	0.8	Stitch
Caryophylli flos	MOL000254	Eugenol	CACNA1H	0.8	Stitch
Caryophylli flos	MOL000254	Eugenol	MAOA	0.8	Stitch
Caryophylli flos	MOL000254	Eugenol	TMPRSS11D	0.786	Stitch
Caryophylli flos	MOL000254	Eugenol	FIP1L1	0.765	Stitch
Choerospondiatis fructus	MOL000513	Gallic acid	MMP2	0.951	Stitch
Choerospondiatis fructus	MOL000513	Gallic acid	TYR	0.878	Stitch
Choerospondiatis fructus	MOL000513	Gallic acid	ATM	0.824	Stitch
Choerospondiatis fructus	MOL000513	Gallic acid	ABCB1	0.824	Stitch
Choerospondiatis fructus	MOL000513	Gallic acid	JUN	0.823	Stitch
Choerospondiatis fructus	MOL000513	Gallic acid	UGT2B17	0.816	Stitch
Choerospondiatis fructus	MOL000513	Gallic acid	SERPINE1	0.8	Stitch
Choerospondiatis fructus	MOL000513	Gallic acid	GATA3	0.8	Stitch
Choerospondiatis fructus	MOL000513	Gallic acid	EIF2AK3	0.8	Stitch
Choerospondiatis fructus	MOL000513	Gallic acid	CASP3	0.745	Stitch
Choerospondiatis fructus	MOL001002	Ellagic acid	F12	0.966	Stitch
Choerospondiatis fructus	MOL001002	Ellagic acid	CSNK2A1	0.958	Stitch
Choerospondiatis fructus	MOL001002	Ellagic acid	TYR	0.847	Stitch
Choerospondiatis fructus	MOL001002	Ellagic acid	IL4	0.834	Stitch
Choerospondiatis fructus	MOL001002	Ellagic acid	NOS3	0.828	Stitch
Choerospondiatis fructus	MOL001002	Ellagic acid	SQLE	0.827	Stitch
Choerospondiatis fructus	MOL001002	Ellagic acid	NME2	0.82	Stitch
Choerospondiatis fructus	MOL001002	Ellagic acid	NME1-NME2	0.82	Stitch
Choerospondiatis fructus	MOL001002	Ellagic acid	CA2	0.817	Stitch
Choerospondiatis fructus	MOL001002	Ellagic acid	SYK	0.816	Stitch
Choerospondiatis fructus	MOL000748	5-Hydroxymethylfurfural	HBA2	0.8	Stitch
Choerospondiatis fructus	MOL000748	5-Hydroxymethylfurfural	HBB	0.8	Stitch
Choerospondiatis fructus	MOL000748	5-Hydroxymethylfurfural	SULT1A2	0.7	Stitch
Choerospondiatis fructus	MOL000748	5-Hydroxymethylfurfural	SULT1A1	0.7	Stitch
Radix Salviae miltiorrhizae	MOL007088	Cryptotanshinone	STAT3	0.842	Stitch
Radix Salviae miltiorrhizae	MOL007088	Cryptotanshinone	EDN1	0.8	Stitch
Radix Salviae miltiorrhizae	MOL007088	Cryptotanshinone	BCHE	0.8	Stitch
Radix Salviae miltiorrhizae	MOL007088	Cryptotanshinone	NR1I2	0.7	Stitch
Radix Salviae miltiorrhizae	MOL007134	Danshensu	HMOX1	0.8	Stitch
Radix Salviae miltiorrhizae	MOL007134	Danshensu	PLAU	0.8	Stitch
Radix Salviae miltiorrhizae	MOL007157	Tanshinone I	CYP1A2	0.856	Stitch
Radix Salviae miltiorrhizae	MOL007157	Tanshinone I	NOS3	0.824	Stitch
Radix Salviae miltiorrhizae	MOL007157	Tanshinone I	CCND1	0.8	Stitch
Radix Salviae miltiorrhizae	MOL007157	Tanshinone I	TMPRSS11D	0.786	Stitch
Radix Salviae miltiorrhizae	MOL007157	Tanshinone I	CYP2C19	0.733	Stitch
Radix Salviae miltiorrhizae	MOL007157	Tanshinone I	CASP3	0.728	Stitch
Radix Salviae miltiorrhizae	MOL007157	Tanshinone I	NR1I2	0.7	Stitch
Radix Salviae miltiorrhizae	MOL007101	Dihydrotanshinone I	ACHE	0.8	Stitch
Radix Salviae miltiorrhizae	MOL007136	Salvianolic acid A	CCL20	0.8	Stitch
Radix Salviae miltiorrhizae	MOL007154	Tanshinone IIA	MMP2	0.822	Stitch
Radix Salviae miltiorrhizae	MOL007154	Tanshinone IIA	NR0B2	0.8	Stitch
Radix Salviae miltiorrhizae	MOL007154	Tanshinone IIA	ATF3	0.8	Stitch
Radix Salviae miltiorrhizae	MOL007154	Tanshinone IIA	CCND1	0.8	Stitch
Radix Salviae miltiorrhizae	MOL007154	Tanshinone IIA	PTPN3	0.8	Stitch
Radix Salviae miltiorrhizae	MOL007154	Tanshinone IIA	EDN1	0.786	Stitch
Radix Salviae miltiorrhizae	MOL007154	Tanshinone IIA	HMGB1	0.786	Stitch
