# Supplementary material for: Investigation of the Multi-Target Mechanism of Guanxin-Shutong Capsule in Cerebrovascular Diseases: A Systems Pharmacology and Experimental Assessment
Source: Front Pharmacol. 2021 May 13;12:650770. doi: 10.3389/fphar.2021.650770 (PMC8155632; doi:10.3389/fphar.2021.650770)
Supplement: Supplementary file 5 [file Table4.XLSX]

## Sheet: Common targets-55
Supplementary Table S4 | 55 common targets for GXSTC and CBVDs
Gene ID	Uniprot ID	Entry name	Gene symbol	Protein names	Gene names	Source
126	P00326	ADH1G_HUMAN	ADH1C	Alcohol dehydrogenase 1C (EC 1.1.1.1) (Alcohol dehydrogenase subunit gamma)	ADH1C ADH3	OMIM
6647	P00441	SODC_HUMAN	SOD1	Superoxide dismutase [Cu-Zn] (EC 1.15.1.1) (Superoxide dismutase 1) (hSod1)	SOD1	CTD,TTD
2147	P00734	THRB_HUMAN	F2	Prothrombin (EC 3.4.21.5) (Coagulation factor II) [Cleaved into: Activation peptide fragment 1; Activation peptide fragment 2; Thrombin light chain; Thrombin heavy chain]	F2	CTD,NCBIgene,Genecards
2159	P00742	FA10_HUMAN	F10	Coagulation factor X (EC 3.4.21.6) (Stuart factor) (Stuart-Prower factor) [Cleaved into: Factor X light chain; Factor X heavy chain; Activated factor Xa heavy chain]	F10	TTD
5328	P00749	UROK_HUMAN	PLAU	Urokinase-type plasminogen activator (U-plasminogen activator) (uPA) (EC 3.4.21.73) [Cleaved into: Urokinase-type plasminogen activator long chain A; Urokinase-type plasminogen activator short chain A; Urokinase-type plasminogen activator chain B]	PLAU	OMIM,NCBIgene,TTD,CTD
7124	P01375	TNFA_HUMAN	TNF	Tumor necrosis factor (Cachectin) (TNF-alpha) (Tumor necrosis factor ligand superfamily member 2) (TNF-a) [Cleaved into: Tumor necrosis factor, membrane form (N-terminal fragment) (NTF); Intracellular domain 1 (ICD1); Intracellular domain 2 (ICD2); C-domain 1; C-domain 2; Tumor necrosis factor, soluble form]	TNF TNFA TNFSF2	CTD,NCBIgene,Genecards
1277	P02452	CO1A1_HUMAN	COL1A1	Collagen alpha-1(I) chain (Alpha-1 type I collagen)	COL1A1	OMIM
7276	P02766	TTHY_HUMAN	TTR	Transthyretin (ATTR) (Prealbumin) (TBPA)	TTR PALB	NCBIgene
2099	P03372	ESR1_HUMAN	ESR1	Estrogen receptor (ER) (ER-alpha) (Estradiol receptor) (Nuclear receptor subfamily 3 group A member 1)	ESR1 ESR NR3A1	NCBIgene
4312	P03956	MMP1_HUMAN	MMP1	Interstitial collagenase (EC 3.4.24.7) (Fibroblast collagenase) (Matrix metalloproteinase-1) (MMP-1) [Cleaved into: 22 kDa interstitial collagenase; 27 kDa interstitial collagenase]	MMP1 CLG	NCBIgene
7157	P04637	P53_HUMAN	TP53	Cellular tumor antigen p53 (Antigen NY-CO-13) (Phosphoprotein p53) (Tumor suppressor p53)	TP53 P53	CTD,NCBIgene,Genecards
351	P05067	A4_HUMAN	APP	Amyloid-beta precursor protein (APP) (ABPP) (APPI) (Alzheimer disease amyloid protein) (Amyloid precursor protein) (Amyloid-beta A4 protein) (Cerebral vascular amyloid peptide) (CVAP) (PreA4) (Protease nexin-II) (PN-II) [Cleaved into: N-APP; Soluble APP-alpha (S-APP-alpha); Soluble APP-beta (S-APP-beta); C99 (Beta-secretase C-terminal fragment) (Beta-CTF); Amyloid-beta protein 42 (Abeta42) (Beta-…	APP A4 AD1	OMIM,NCBIgene,Genecards
5054	P05121	PAI1_HUMAN	SERPINE1	Plasminogen activator inhibitor 1 (PAI) (PAI-1) (Endothelial plasminogen activator inhibitor) (Serpin E1)	SERPINE1 PAI1 PLANH1	NCBIgene
1906	P05305	EDN1_HUMAN	EDN1	Endothelin-1 (Preproendothelin-1) (PPET1) [Cleaved into: Endothelin-1 (ET-1); Big endothelin-1]	EDN1	CTD
3383	P05362	ICAM1_HUMAN	ICAM1	Intercellular adhesion molecule 1 (ICAM-1) (Major group rhinovirus receptor) (CD antigen CD54)	ICAM1	CTD
3725	P05412	JUN_HUMAN	JUN	Transcription factor AP-1 (Activator protein 1) (AP1) (Proto-oncogene c-Jun) (V-jun avian sarcoma virus 17 oncogene homolog) (p39)	JUN	CTD
4747	P07196	NFL_HUMAN	NEFL	Neurofilament light polypeptide (NF-L) (68 kDa neurofilament protein) (Neurofilament triplet L protein)	NEFL NF68 NFL	OMIM
4804	P08138	TNR16_HUMAN	NGFR	Tumor necrosis factor receptor superfamily member 16 (Gp80-LNGFR) (Low affinity neurotrophin receptor p75NTR) (Low-affinity nerve growth factor receptor) (NGF receptor) (p75 ICD) (CD antigen CD271)	NGFR TNFRSF16	TTD
5243	P08183	MDR1_HUMAN	ABCB1	ATP-dependent translocase ABCB1 (ATP-binding cassette sub-family B member 1) (Multidrug resistance protein 1) (EC 7.6.2.2) (P-glycoprotein 1) (Phospholipid transporter ABCB1) (EC 7.6.2.1) (CD antigen CD243)	ABCB1 MDR1 PGY1	Drugbank,OMIM,NCBIgene
4313	P08253	MMP2_HUMAN	MMP2	72 kDa type IV collagenase (EC 3.4.24.24) (72 kDa gelatinase) (Gelatinase A) (Matrix metalloproteinase-2) (MMP-2) (TBE-1) [Cleaved into: PEX]	MMP2 CLG4A	CTD,NCBIgene
2155	P08709	FA7_HUMAN	F7	Coagulation factor VII (EC 3.4.21.21) (Proconvertin) (Serum prothrombin conversion accelerator) (SPCA) (Eptacog alfa) [Cleaved into: Factor VII light chain; Factor VII heavy chain]	F7	NCBIgene
2944	P09488	GSTM1_HUMAN	GSTM1	Glutathione S-transferase Mu 1 (EC 2.5.1.18) (GST HB subunit 4) (GST class-mu 1) (GSTM1-1) (GSTM1a-1a) (GSTM1b-1b) (GTH4)	GSTM1 GST1	NCBIgene
3162	P09601	HMOX1_HUMAN	HMOX1	Heme oxygenase 1 (HO-1) (EC 1.14.14.18)	HMOX1 HO HO1	CTD,OMIM,NCBIgene
6348	P10147	CCL3_HUMAN	CCL3	C-C motif chemokine 3 (G0/G1 switch regulatory protein 19-1) (Macrophage inflammatory protein 1-alpha) (MIP-1-alpha) (PAT 464.1) (SIS-beta) (Small-inducible cytokine A3) (Tonsillar lymphocyte LD78 alpha protein) [Cleaved into: MIP-1-alpha(4-69) (LD78-alpha(4-69))]	CCL3 G0S19-1 MIP1A SCYA3	CTD
596	P10415	BCL2_HUMAN	BCL2	Apoptosis regulator Bcl-2	BCL2	CTD
4744	P12036	NFH_HUMAN	NEFH	Neurofilament heavy polypeptide (NF-H) (200 kDa neurofilament protein) (Neurofilament triplet H protein)	NEFH KIAA0845 NFH	OMIM
6347	P13500	CCL2_HUMAN	CCL2	C-C motif chemokine 2 (HC11) (Monocyte chemoattractant protein 1) (Monocyte chemotactic and activating factor) (MCAF) (Monocyte chemotactic protein 1) (MCP-1) (Monocyte secretory protein JE) (Small-inducible cytokine A2)	CCL2 MCP1 SCYA2	CTD,OMIM,NCBIgene
1908	P14138	EDN3_HUMAN	EDN3	Endothelin-3 (ET-3) (Preproendothelin-3) (PPET3)	EDN3	OMIM
1813	P14416	DRD2_HUMAN	DRD2	D(2) dopamine receptor (Dopamine D2 receptor)	DRD2	TTD
4318	P14780	MMP9_HUMAN	MMP9	Matrix metalloproteinase-9 (MMP-9) (EC 3.4.24.35) (92 kDa gelatinase) (92 kDa type IV collagenase) (Gelatinase B) (GELB) [Cleaved into: 67 kDa matrix metalloproteinase-9; 82 kDa matrix metalloproteinase-9]	MMP9 CLG4B	CTD,NCBIgene
7422	P15692	VEGFA_HUMAN	VEGFA	Vascular endothelial growth factor A (VEGF-A) (Vascular permeability factor) (VPF)	VEGFA VEGF	CTD,Genecards
4582	P15941	MUC1_HUMAN	MUC1	Mucin-1 (MUC-1) (Breast carcinoma-associated antigen DF3) (Cancer antigen 15-3) (CA 15-3) (Carcinoma-associated mucin) (Episialin) (H23AG) (Krebs von den Lungen-6) (KL-6) (PEMT) (Peanut-reactive urinary mucin) (PUM) (Polymorphic epithelial mucin) (PEM) (Tumor-associated epithelial membrane antigen) (EMA) (Tumor-associated mucin) (CD antigen CD227) [Cleaved into: Mucin-1 subunit alpha (MUC1-NT) (M…	MUC1 PUM	OMIM
1268	P21554	CNR1_HUMAN	CNR1	Cannabinoid receptor 1 (CB-R) (CB1) (CANN6)	CNR1 CNR	TTD
5742	P23219	PGH1_HUMAN	PTGS1	Prostaglandin G/H synthase 1 (EC 1.14.99.1) (Cyclooxygenase-1) (COX-1) (Prostaglandin H2 synthase 1) (PGH synthase 1) (PGHS-1) (PHS 1) (Prostaglandin-endoperoxide synthase 1)	PTGS1 COX1	NCBIgene,TTD
1909	P25101	EDNRA_HUMAN	EDNRA	Endothelin-1 receptor (Endothelin receptor type A) (ET-A) (ETA-R) (hET-AR)	EDNRA ETA ETRA	TTD
4792	P25963	IKBA_HUMAN	NFKBIA	NF-kappa-B inhibitor alpha (I-kappa-B-alpha) (IkB-alpha) (IkappaBalpha) (Major histocompatibility complex enhancer-binding protein MAD3)	NFKBIA IKBA MAD3 NFKBI	CTD
1803	P27487	DPP4_HUMAN	DPP4	Dipeptidyl peptidase 4 (EC 3.4.14.5) (ADABP) (Adenosine deaminase complexing protein 2) (ADCP-2) (Dipeptidyl peptidase IV) (DPP IV) (T-cell activation antigen CD26) (TP103) (CD antigen CD26) [Cleaved into: Dipeptidyl peptidase 4 membrane form (Dipeptidyl peptidase IV membrane form); Dipeptidyl peptidase 4 soluble form (Dipeptidyl peptidase IV soluble form)]	DPP4 ADCP2 CD26	NCBIgene
5594	P28482	MK01_HUMAN	MAPK1	Mitogen-activated protein kinase 1 (MAP kinase 1) (MAPK 1) (EC 2.7.11.24) (ERT1) (Extracellular signal-regulated kinase 2) (ERK-2) (MAP kinase isoform p42) (p42-MAPK) (Mitogen-activated protein kinase 2) (MAP kinase 2) (MAPK 2)	MAPK1 ERK2 PRKM1 PRKM2	CTD
4846	P29474	NOS3_HUMAN	NOS3	Nitric oxide synthase, endothelial (EC 1.14.13.39) (Constitutive NOS) (cNOS) (EC-NOS) (Endothelial NOS) (eNOS) (NOS type III) (NOSIII)	NOS3	CTD,OMIM,Genecards
1557	P33261	CP2CJ_HUMAN	CYP2C19	Cytochrome P450 2C19 (EC 1.14.14.1) ((R)-limonene 6-monooxygenase) (EC 1.14.14.53) ((S)-limonene 6-monooxygenase) (EC 1.14.14.51) ((S)-limonene 7-monooxygenase) (EC 1.14.14.52) (CYPIIC17) (CYPIIC19) (Cytochrome P450-11A) (Cytochrome P450-254C) (Fenbendazole monooxygenase (4'-hydroxylating)) (EC 1.14.14.75) (Mephenytoin 4-hydroxylase)	CYP2C19	NCBIgene
1269	P34972	CNR2_HUMAN	CNR2	Cannabinoid receptor 2 (CB-2) (CB2) (hCB2) (CX5)	CNR2 CB2A CB2B	TTD
5743	P35354	PGH2_HUMAN	PTGS2	Prostaglandin G/H synthase 2 (EC 1.14.99.1) (Cyclooxygenase-2) (COX-2) (PHS II) (Prostaglandin H2 synthase 2) (PGH synthase 2) (PGHS-2) (Prostaglandin-endoperoxide synthase 2)	PTGS2 COX2	CTD,NCBIgene,TTD
6622	P37840	SYUA_HUMAN	SNCA	Alpha-synuclein (Non-A beta component of AD amyloid) (Non-A4 component of amyloid precursor) (NACP)	SNCA NACP PARK1	OMIM,Genecards
4321	P39900	MMP12_HUMAN	MMP12	Macrophage metalloelastase (MME) (EC 3.4.24.65) (Macrophage elastase) (ME) (hME) (Matrix metalloproteinase-12) (MMP-12)	MMP12 HME	NCBIgene
6774	P40763	STAT3_HUMAN	STAT3	Signal transducer and activator of transcription 3 (Acute-phase response factor)	STAT3 APRF	CTD,OMIM
836	P42574	CASP3_HUMAN	CASP3	Caspase-3 (CASP-3) (EC 3.4.22.56) (Apopain) (Cysteine protease CPP32) (CPP-32) (Protein Yama) (SREBP cleavage activity 1) (SCA-1) [Cleaved into: Caspase-3 subunit p17; Caspase-3 subunit p12]	CASP3 CPP32	CTD
1889	P42892	ECE1_HUMAN	ECE1	Endothelin-converting enzyme 1 (ECE-1) (EC 3.4.24.71)	ECE1	OMIM
7415	P55072	TERA_HUMAN	VCP	Transitional endoplasmic reticulum ATPase (TER ATPase) (EC 3.6.4.6) (15S Mg(2+)-ATPase p97 subunit) (Valosin-containing protein) (VCP)	VCP	OMIM
842	P55211	CASP9_HUMAN	CASP9	Caspase-9 (CASP-9) (EC 3.4.22.62) (Apoptotic protease Mch-6) (Apoptotic protease-activating factor 3) (APAF-3) (ICE-like apoptotic protease 6) (ICE-LAP6) [Cleaved into: Caspase-9 subunit p35; Caspase-9 subunit p10]	CASP9 MCH6	CTD
3040	P69905	HBA_HUMAN	HBA2	Hemoglobin subunit alpha (Alpha-globin) (Hemoglobin alpha chain)	HBA1; HBA2	OMIM,TTD
27032	P98194	AT2C1_HUMAN	ATP2C1	Calcium-transporting ATPase type 2C member 1 (ATPase 2C1) (EC 7.2.2.10) (ATP-dependent Ca(2+) pump PMR1)	ATP2C1 KIAA1347 PMR1L HUSSY-28	OMIM
5970	Q04206	TF65_HUMAN	RELA	Transcription factor p65 (Nuclear factor NF-kappa-B p65 subunit) (Nuclear factor of kappa light polypeptide gene enhancer in B-cells 3)	RELA NFKB3	CTD
598	Q07817	B2CL1_HUMAN	BCL2L1	Bcl-2-like protein 1 (Bcl2-L-1) (Apoptosis regulator Bcl-X)	BCL2L1 BCL2L BCLX	CTD
3091	Q16665	HIF1A_HUMAN	HIF1A	Hypoxia-inducible factor 1-alpha (HIF-1-alpha) (HIF1-alpha) (ARNT-interacting protein) (Basic-helix-loop-helix-PAS protein MOP1) (Class E basic helix-loop-helix protein 78) (bHLHe78) (Member of PAS protein 1) (PAS domain-containing protein 8)	HIF1A BHLHE78 MOP1 PASD8	CTD,NCBIgene
1244	Q92887	MRP2_HUMAN	ABCC2	Canalicular multispecific organic anion transporter 1 (ATP-binding cassette sub-family C member 2) (Canalicular multidrug resistance protein) (Multidrug resistance-associated protein 2) (EC 7.6.2.2)	ABCC2 CMOAT CMOAT1 CMRP MRP2	Drugbank

## Sheet: C-T-D
Supplementary Table S4 | Potential targets of 15 bioactive components in GXSTC
Herb_name	MolId	MolName	Target Name	Gene Symbol	Uniprot ID	Gene ID	Source
Radix Salviae miltiorrhizae	MOL007134	Danshensu	Superoxide dismutase [Cu-Zn]	SOD1	P00441	6647	TCMSP
Radix Salviae miltiorrhizae	MOL011865	Rosmarinic acid	Prothrombin	F2	P00734	2147	TCMSP
Radix Salviae miltiorrhizae	MOL007136	Salvianolic acid A	Coagulation factor Xa	F10	P00742	2159	TCMSP
Radix Salviae miltiorrhizae	MOL007134	Danshensu	Urokinase-type plasminogen activator	PLAU	P00749	5328	Stitch
Radix Salviae miltiorrhizae	MOL007088	Cryptotanshinone	Tumor necrosis factor	TNF	O95150	7124	TCMSP
Radix Salviae miltiorrhizae	MOL007134	Danshensu	Collagen alpha-1(I) chain	COL1A1	P02452	1277	TCMSP
Radix Salviae miltiorrhizae	MOL011865	Rosmarinic acid	Transthyretin	TTR	P02766	7276	SwissTargetPrediction
Radix Salviae miltiorrhizae	MOL011865	Rosmarinic acid	Estrogen receptor	ESR1	P03372	2099	TCMSP		C-
Radix Salviae miltiorrhizae	MOL007074	Salvianolic acid B	Matrix metalloproteinase 1	MMP1	P03956	4312	SwissTargetPrediction
Radix Salviae miltiorrhizae	MOL011865	Rosmarinic acid	Matrix metalloproteinase 1	MMP1	P03956	4312	SwissTargetPrediction
Radix Salviae miltiorrhizae	MOL007154	Tanshinone IIA	Cellular tumor antigen p53	TP53	P04637	7157	TCMSP
Radix Salviae miltiorrhizae	MOL007088	Cryptotanshinone	Amyloid beta A4 protein	APP	P05067	351	TCMSP
Radix Salviae miltiorrhizae	MOL007154	Tanshinone IIA	Endothelin-1 (Preproendothelin-1)	EDN1	P05305	1906	Stitch
Radix Salviae miltiorrhizae	MOL007088	Cryptotanshinone	Endothelin-1 (Preproendothelin-1)	EDN1	P05305	1906	Stitch
Radix Salviae miltiorrhizae	MOL007157	Tanshinone I	Intercellular adhesion molecule 1	ICAM1	P05362	3383	TCMSP
Radix Salviae miltiorrhizae	MOL007154	Tanshinone IIA	Transcription factor AP-1	JUN	P05412	3725	TCMSP
Radix Salviae miltiorrhizae	MOL007154	Tanshinone IIA	72 kDa type IV collagenase	MMP2	P08253	4313	Stitch
Radix Salviae miltiorrhizae	MOL007136	Salvianolic acid A	Coagulation factor VII	F7	P08709	2155	TCMSP
Radix Salviae miltiorrhizae	MOL007134	Danshensu	Heme oxygenase 1 (HO-1)	HMOX1	P09601	3162	Stitch
Radix Salviae miltiorrhizae	MOL011865	Rosmarinic acid	C-C motif chemokine 3	CCL3	P10147	6348	TCMSP
Radix Salviae miltiorrhizae	MOL007154	Tanshinone IIA	Apoptosis regulator Bcl-2	BCL2	P10415	596	TCMSP
Radix Salviae miltiorrhizae	MOL007136	Salvianolic acid A	Apoptosis regulator Bcl-2	BCL2	P10415	596	TCMSP
Radix Salviae miltiorrhizae	MOL011865	Rosmarinic acid	C-C motif chemokine 2	CCL2	P13500	6347	TCMSP
Radix Salviae miltiorrhizae	MOL007154	Tanshinone IIA	Endothelin-1	EDN3	P14138	1908	TCMSP
Radix Salviae miltiorrhizae	MOL007088	Cryptotanshinone	Endothelin-1	EDN3	P14138	1908	TCMSP
Radix Salviae miltiorrhizae	MOL007134	Danshensu	D(2) dopamine receptor (Dopamine D2 receptor)	DRD2	P14416	1813	BatMan-TCM
Radix Salviae miltiorrhizae	MOL007154	Tanshinone IIA	Matrix metalloproteinase-9	MMP9	P14780	4318	TCMSP
Radix Salviae miltiorrhizae	MOL007074	Salvianolic acid B	Matrix metalloproteinase 9	MMP9	P14780	4318	SwissTargetPrediction
Radix Salviae miltiorrhizae	MOL007157	Tanshinone I	Vascular endothelial growth factor A	VEGFA	P15692	7422	TCMSP
Radix Salviae miltiorrhizae	MOL007101	Dihydrotanshinone I	Prostaglandin G/H synthase 1	PTGS1	P23219	5742	TCMSP
Radix Salviae miltiorrhizae	MOL007134	Danshensu	Prostaglandin G/H synthase 1	PTGS1	P23219	5742	TCMSP
Radix Salviae miltiorrhizae	MOL007088	Cryptotanshinone	Prostaglandin G/H synthase 1	PTGS1	P23219	5742	TCMSP
Radix Salviae miltiorrhizae	MOL007154	Tanshinone IIA	Endothelin-1 receptor	EDNRA	P25101	1909	TCMSP
Radix Salviae miltiorrhizae	MOL007154	Tanshinone IIA	NF-kappa-B inhibitor alpha	NFKBIA	P25963	4792	TCMSP
Radix Salviae miltiorrhizae	MOL007157	Tanshinone I	Dipeptidyl peptidase IV	DPP4	P27487	1803	TCMSP
Radix Salviae miltiorrhizae	MOL011865	Rosmarinic acid	Dipeptidyl peptidase IV	DPP4	P27487	1803	TCMSP
Radix Salviae miltiorrhizae	MOL011865	Rosmarinic acid	Mitogen-activated protein kinase 1	MAPK1	P28482	5594	TCMSP
Radix Salviae miltiorrhizae	MOL007157	Tanshinone I	Nitric oxide synthase, endothelial	NOS3	P29474	4846	Stitch
Radix Salviae miltiorrhizae	MOL007157	Tanshinone I	Cytochrome P450 2C19	CYP2C19	P33261	1557	Stitch
Radix Salviae miltiorrhizae	MOL007154	Tanshinone IIA	Prostaglandin G/H synthase 2	PTGS2	P35354	5743	TCMSP
Radix Salviae miltiorrhizae	MOL007157	Tanshinone I	Prostaglandin G/H synthase 2	PTGS2	P35354	5743	TCMSP
Radix Salviae miltiorrhizae	MOL011865	Rosmarinic acid	Prostaglandin G/H synthase 2	PTGS2	P35354	5743	TCMSP
Radix Salviae miltiorrhizae	MOL007101	Dihydrotanshinone I	Prostaglandin G/H synthase 2	PTGS2	P35354	5743	TCMSP
Radix Salviae miltiorrhizae	MOL007134	Danshensu	Prostaglandin G/H synthase 2	PTGS2	P35354	5743	TCMSP
Radix Salviae miltiorrhizae	MOL007088	Cryptotanshinone	Prostaglandin G/H synthase 2	PTGS2	P35354	5743	TCMSP
Radix Salviae miltiorrhizae	MOL011865	Rosmarinic acid	Alpha-synuclein	SNCA	P37840	6622	TCMSP
Radix Salviae miltiorrhizae	MOL007074	Salvianolic acid B	Matrix metalloproteinase 12	MMP12	P39900	4321	SwissTargetPrediction
Radix Salviae miltiorrhizae	MOL007088	Cryptotanshinone	Signal transducer and activator of transcription 3	STAT3	P40763	6774	TCMSP, SwissTargetPrediction, Stitch
Radix Salviae miltiorrhizae	MOL007154	Tanshinone IIA	Caspase-3	CASP3	P42574	836	TCMSP
Radix Salviae miltiorrhizae	MOL007157	Tanshinone I	Caspase-3 (CASP-3)	CASP3	P42574	836	Stitch
Radix Salviae miltiorrhizae	MOL007136	Salvianolic acid A	Caspase-3	CASP3	P42574	836	TCMSP
Radix Salviae miltiorrhizae	MOL011865	Rosmarinic acid	Caspase-3	CASP3	P42574	836	TCMSP
Radix Salviae miltiorrhizae	MOL007154	Tanshinone IIA	Endothelin-converting enzyme 1	ECE1	P42892	1889	TCMSP
Radix Salviae miltiorrhizae	MOL007154	Tanshinone IIA	Transcription factor p65	RELA	Q04206	5970	TCMSP
Radix Salviae miltiorrhizae	MOL011865	Rosmarinic acid	Transcription factor p65	RELA	Q04206	5970	TCMSP
Radix Salviae miltiorrhizae	MOL007134	Danshensu	Transcription factor p65	RELA	Q04206	5970	TCMSP
Radix Salviae miltiorrhizae	MOL007088	Cryptotanshinone	Transcription factor p65	RELA	Q04206	5970	TCMSP
Radix Salviae miltiorrhizae	MOL007088	Cryptotanshinone	Bcl-2-like protein 1	BCL2L1	Q07817	598	TCMSP
Choerospondiatis fructus	MOL000105	Protocatechuic acid	Alcohol dehydrogenase 1C	ADH1C	P00326	126	TCMSP
Choerospondiatis fructus	MOL001452	Protocatechualdehyde	Alcohol dehydrogenase 1C	ADH1C	P00326	126	TCMSP
Choerospondiatis fructus	MOL001002	Ellagic acid	Estrogen receptor	ESR1	P03372	2099	TCMSP
Choerospondiatis fructus	MOL000513	Gallic acid	Cellular tumor antigen p53	TP53	P04637	7157	TCMSP
Choerospondiatis fructus	MOL000513	Gallic acid	Plasminogen activator inhibitor 1 (PAI) (PAI-1) (Endothelial plasminogen activator inhibitor) (Serpin E1)	SERPINE1	P05121	5054	Stitch
Choerospondiatis fructus	MOL000513	Gallic acid	Transcription factor AP-1	JUN	P05412	3725	Stitch
Choerospondiatis fructus	MOL000513	Gallic acid	Multidrug resistance protein 1	ABCB1	P08183	5243	Stitch
Choerospondiatis fructus	MOL000513	Gallic acid	72 kDa type IV collagenase	MMP2	P08253	4313	Stitch
Choerospondiatis fructus	MOL001002	Ellagic acid	Glutathione S-transferase Mu 1	GSTM1	P09488	2944	TCMSP
Choerospondiatis fructus	MOL001002	Ellagic acid	Matrix metalloproteinase-9	MMP9	P14780	4318	TCMSP
Choerospondiatis fructus	MOL001002	Ellagic acid	Vascular endothelial growth factor A	VEGFA	P15692	7422	TCMSP
Choerospondiatis fructus	MOL000105	Protocatechuic acid	Prostaglandin G/H synthase 1	PTGS1	P23219	5742	TCMSP
Choerospondiatis fructus	MOL000513	Gallic acid	Prostaglandin G/H synthase 1	PTGS1	P23219	5742	TCMSP
Choerospondiatis fructus	MOL000748	5-Hydroxymethylfurfural	Prostaglandin G/H synthase 1	PTGS1	P23219	5742	TCMSP
Choerospondiatis fructus	MOL001002	Ellagic acid	NF-kappa-B inhibitor alpha	NFKBIA	P25963	4792	TCMSP
Choerospondiatis fructus	MOL000748	5-Hydroxymethylfurfural	Dipeptidyl peptidase IV	DPP4	P27487	1803	TCMSP
Choerospondiatis fructus	MOL001002	Ellagic acid	Nitric oxide synthase, endothelial	NOS3	P29474	4846	Stitch
Choerospondiatis fructus	MOL000105	Protocatechuic acid	Prostaglandin G/H synthase 2	PTGS2	P35354	5743	TCMSP
Choerospondiatis fructus	MOL000513	Gallic acid	Prostaglandin G/H synthase 2	PTGS2	P35354	5743	TCMSP
Choerospondiatis fructus	MOL000748	5-Hydroxymethylfurfural	Prostaglandin G/H synthase 2	PTGS2	P35354	5743	TCMSP
Choerospondiatis fructus	MOL000513	Gallic acid	Caspase-3	CASP3	P42574	836	TCMSP, Stitch
Choerospondiatis fructus	MOL000513	Gallic acid	Caspase-9	CASP9	P55211	842	TCMSP
Choerospondiatis fructus	MOL000748	5-Hydroxymethylfurfural	Hemoglobin subunit alpha	HBA2	P69905	3040	Stitch
Choerospondiatis fructus	MOL001002	Ellagic acid	Transcription factor p65	RELA	Q04206	5970	TCMSP
Caryophylli flos	MOL000254	Eugenol	Urokinase-type plasminogen activator	PLAU	P00749	5328	TCMSP
Caryophylli flos	MOL000254	Eugenol	Mucin-1	MUC1	P15941	4582	TCMSP
Caryophylli flos	MOL000254	Eugenol	Cannabinoid receptor 1	CNR1	P21554	1268	BatMan-TCM
Caryophylli flos	MOL000254	Eugenol	Prostaglandin G/H synthase 1	PTGS1	P23219	5742	TCMSP
Caryophylli flos	MOL000254	Eugenol	Nitric-oxide synthase, endothelial	NOS3	P29474	4846	TCMSP
Caryophylli flos	MOL000254	Eugenol	Cannabinoid receptor 2	CNR2	P34972	1269	BatMan-TCM
Caryophylli flos	MOL000254	Eugenol	Prostaglandin G/H synthase 2	PTGS2	P35354	5743	TCMSP
Caryophylli flos	MOL000254	Eugenol	Calcium-transporting ATPase type 2C member 1	ATP2C1	P98194	27032	TCMSP
Caryophylli flos	MOL000254	Eugenol	Transcription factor p65	RELA	Q04206	5970	TCMSP
Caryophylli flos	MOL000254	Eugenol	Canalicular multispecific organic anion transporter 1	ABCC2	Q92887	1244	TCMSP
Bomeolum	MOL000244	(-)Borneol	Alcohol dehydrogenase 1C	ADH1C	P00326	126	BatMan-TCM
Bomeolum	MOL000244	(-)Borneol	Neurofilament light polypeptide (NF-L)	NEFL	P07196	4747	BatMan-TCM
Bomeolum	MOL000244	(-)Borneol	Tumor necrosis factor receptor superfamily member 16	NGFR	P08138	4804	BatMan-TCM
Bomeolum	MOL000244	(-)Borneol	Neurofilament heavy polypeptide (NF-H)	NEFH	P12036	4744	BatMan-TCM
Bomeolum	MOL000244	(-)Borneol	Prostaglandin G/H synthase 1	PTGS1	P23219	5742	TCMSP
Bomeolum	MOL000244	(-)Borneol	Prostaglandin G/H synthase 2	PTGS2	P35354	5743	TCMSP
Bomeolum	MOL000244	(-)Borneol	Transitional endoplasmic reticulum ATPase (TER ATPase)	VCP	P55072	7415	BatMan-TCM
Bomeolum	MOL000244	(-)Borneol	Hypoxia-inducible factor 1-alpha (HIF-1-alpha)	HIF1A	Q16665	3091	BatMan-TCM
